# Supplementary material for: Assessment of heterosis based on parental genetic distance estimated with SSR and SNP markers in upland cotton (Gossypium hirsutum L.)
Source: BMC Genomics. 2021 Feb 18;22:123. doi: 10.1186/s12864-021-07431-6 (PMC7891138; doi:10.1186/s12864-021-07431-6)
Supplement: Supplementary file 1 — Additional file 1 Table S1 Genetic distance matrix between parents assessed with SSR and SNP markers. [file 12864_2021_7431_MOESM1_ESM.xlsx]

## Sheet: GD
Supplementary Table 1. Genetic distance matrix between parents assessed with SSR and SNP markers.
Male parent Female parent	SSR					SNP
	MA	MC	MD	ME		MA	MC	MD	ME
F002	0.196565	0.29623	0.271095	0.21519		0.243393	0.172266	0.210869	0.221321
F003	0.245681	0.31769	0.231047	0.254545		0.245976	0.193954	0.206863	0.25027
F004	0.259542	0.35009	0.289048	0.300181		0.294356	0.234398	0.259998	0.279029
F005	0.21374	0.262118	0.258528	0.222423		0.230462	0.166412	0.200665	0.214895
F008	0.246183	0.29009	0.264865	0.179673		0.254442	0.167064	0.195595	0.20643
F010	0.259542	0.289048	0.274686	0.25859		0.277375	0.225425	0.253044	0.269437
F012	0.248092	0.278276	0.245961	0.139241		0.251743	0.176664	0.191245	0.194687
F013	0.281609	0.293694	0.261261	0.145191		0.248293	0.174458	0.195372	0.169666
F015	0.255725	0.211849	0.240575	0.159132		0.245414	0.176754	0.190774	0.176867
F016	0.282443	0.29982	0.274686	0.244123		0.265743	0.190103	0.204192	0.231264
F017	0.230916	0.330341	0.254937	0.235081		0.247899	0.174595	0.199565	0.221617
F018	0.269084	0.310592	0.256732	0.25859		0.228151	0.169795	0.196425	0.221536
F019	0.246183	0.301616	0.262118	0.227848		0.278072	0.2177	0.243016	0.238829
F020	0.26145	0.321364	0.274686	0.273056		0.302204	0.227952	0.254192	0.283442
F021	0.305344	0.308797	0.290844	0.249548		0.232717	0.178728	0.202658	0.230013
F022	0.265267	0.310592	0.271095	0.25859		0.259989	0.193408	0.237135	0.242133
F023	0.278846	0.323689	0.273056	0.298725		0.28097	0.245402	0.237787	0.26263
F024	0.295802	0.305206	0.294434	0.285714		0.298196	0.224692	0.277784	0.284776
F025	0.295802	0.27289	0.254937	0.235081		0.303921	0.245262	0.261848	0.287604
F026	0.265267	0.317774	0.278276	0.273056		0.310195	0.247005	0.259982	0.303358
F027	0.237548	0.324324	0.245045	0.283122		0.290004	0.225964	0.235657	0.278573
F028	0.243295	0.289331	0.278481	0.24408		0.245773	0.169411	0.21056	0.230502
F029	0.293893	0.301616	0.283662	0.245931		0.258585	0.184136	0.21935	0.241176
F030	0.246183	0.312388	0.294434	0.244123		0.277192	0.229356	0.246082	0.251023
F031	0.265267	0.287253	0.244165	0.273056		0.303853	0.263465	0.264825	0.289158
F032	0.250958	0.317117	0.25045	0.245009		0.328316	0.26063	0.290893	0.308062
F033	0.295802	0.319569	0.2693	0.274864		0.260465	0.196614	0.230411	0.245394
F034	0.219466	0.285458	0.245961	0.244123		0.253486	0.1791	0.22081	0.233316
F035	0.253817	0.276481	0.244165	0.273056		0.248213	0.158006	0.203328	0.217106
F036	0.264368	0.277477	0.272072	0.23049		0.271883	0.205164	0.241164	0.242088
F037	0.300766	0.29009	0.311712	0.290381		0.274041	0.198349	0.222641	0.259493
F038	0.273256	0.318761	0.273224	0.284404		0.222494	0.18351	0.207863	0.212083
F039	0.332061	0.37702	0.32316	0.307414		0.246055	0.199257	0.233175	0.237577
F040	0.320537	0.341155	0.283394	0.296364		0.259858	0.201117	0.210096	0.248767
F041	0.295367	0.295826	0.283122	0.232176		0.331266	0.270533	0.285716	0.309207
F042	0.293436	0.353902	0.310345	0.281536		0.304141	0.252708	0.265555	0.291794
F043	0.280534	0.349005	0.298373	0.306011		0.259968	0.183202	0.218305	0.240043
F044	0.198473	0.3	0.267273	0.21978		0.285979	0.230529	0.268664	0.264789
F045	0.272031	0.34955	0.295495	0.255898		0.299616	0.246323	0.253424	0.307436
F046	0.295802	0.361664	0.289331	0.275046		0.305605	0.271708	0.269463	0.306936
F047	0.259542	0.312388	0.298025	0.256781		0.240591	0.195455	0.217682	0.24352
F048	0.311284	0.279707	0.301645	0.285451		0.324767	0.308264	0.319112	0.329106
F049	0.32567	0.387387	0.293694	0.295826		0.279656	0.219775	0.242591	0.264467
F051	0.264875	0.274368	0.265343	0.241818		0.259386	0.194576	0.223028	0.238809
F052	0.26145	0.312388	0.258528	0.209765		0.274122	0.203044	0.229146	0.248678
F053	0.245614	0.302026	0.265193	0.244898		0.263338	0.194392	0.232782	0.24496
F054	0.308943	0.312381	0.314286	0.303263		0.299524	0.215911	0.257349	0.272973
F055	0.293893	0.32316	0.283662	0.256781		0.281114	0.210084	0.235672	0.256132
F056	0.263359	0.312388	0.298025	0.227848		0.257275	0.17125	0.224177	0.221174
F057	0.25	0.323689	0.316456	0.282332		0.248018	0.161138	0.196462	0.228878
F058	0.274131	0.283122	0.264973	0.219378		0.247795	0.173532	0.203498	0.23021
F060	0.330153	0.375224	0.317774	0.305606		0.260568	0.190976	0.213979	0.248857
F062	0.274809	0.29982	0.271095	0.262206		0.263113	0.196388	0.22323	0.226647
F064	0.26145	0.321364	0.24237	0.23689		0.274826	0.194938	0.241784	0.22275
F065	0.237548	0.27027	0.246847	0.190563		0.267596	0.208433	0.24099	0.2388
F066	0.305344	0.344704	0.290844	0.311031		0.331569	0.259874	0.279441	0.310918
F067	0.257692	0.34358	0.274864	0.28051		0.308986	0.246625	0.24964	0.298772
F068	0.269231	0.300181	0.311031	0.262295		0.283868	0.218567	0.243997	0.271731
F069	0.303435	0.328546	0.289048	0.251356		0.273402	0.215418	0.255059	0.258522
F070	0.249035	0.281307	0.270417	0.272395		0.280535	0.210238	0.257359	0.256981
F071	0.271154	0.327306	0.262206	0.256831		0.28105	0.198547	0.232612	0.263061
F072	0.260536	0.307414	0.309222	0.266788		0.319537	0.264296	0.271923	0.316158
F073	0.214971	0.306859	0.290614	0.250909		0.270727	0.193618	0.237772	0.243219
F074	0.250958	0.232432	0.228829	0.208711		0.237872	0.152391	0.176909	0.159839
F075	0.257634	0.321364	0.292639	0.289331		0.324456	0.264314	0.286889	0.298493
F076	0.291985	0.357271	0.267504	0.283906		0.32054	0.272789	0.269954	0.317304
F077	0.320611	0.382406	0.321364	0.323689		0.292784	0.231097	0.251579	0.284088
F078	0.260536	0.297297	0.263063	0.246824		0.289799	0.240185	0.240285	0.288752
F079	0.278626	0.357271	0.289048	0.287523		0.311418	0.271217	0.263863	0.311153
F080	0.223282	0.290844	0.262118	0.269439		0.242491	0.178738	0.201491	0.229141
F081	0.230769	0.298373	0.269439	0.278689		0.254864	0.198366	0.215311	0.244731
F082	0.295802	0.341113	0.258528	0.347197		0.238751	0.15147	0.197624	0.207321
F083	0.209302	0.291439	0.255009	0.245872		0.238779	0.156976	0.202586	0.214263
F084	0.215534	0.273723	0.186131	0.238971		0.250621	0.180862	0.204682	0.24363
F085	0.214559	0.225225	0.18018	0.23412		0.229767	0.13745	0.189204	0.198579
F086	0.289272	0.351351	0.324324	0.3049		0.300667	0.25319	0.282853	0.28589
F087	0.249042	0.295495	0.243243	0.241379		0.268809	0.197734	0.232002	0.240748
F088	0.249035	0.341198	0.294011	0.252285		0.28616	0.234051	0.242338	0.282791
F089	0.289272	0.335135	0.286486	0.245009		0.288032	0.235883	0.237495	0.284048
F090	0.311069	0.333932	0.32316	0.253165		0.31291	0.259557	0.275122	0.303499
F091	0.257634	0.335727	0.292639	0.229656		0.242842	0.178881	0.209015	0.240318
F092	0.25	0.298025	0.287253	0.233273		0.299977	0.238735	0.256033	0.282989
F093	0.211832	0.312388	0.27289	0.231465		0.258584	0.20343	0.229078	0.25343
F094	0.257634	0.339318	0.267504	0.218807		0.260578	0.227835	0.257325	0.26236
F096	0.240705	0.266667	0.266667	0.240672		0.265488	0.186195	0.223661	0.244128
F097	0.25	0.328546	0.292639	0.207957		0.247656	0.159469	0.199111	0.224857
F098	0.251908	0.324955	0.278276	0.218807		0.28531	0.220304	0.246238	0.278904
F099	0.25	0.310592	0.249551	0.244123		0.256486	0.188632	0.208297	0.248095
F100	0.251908	0.310592	0.289048	0.251356		0.281082	0.205341	0.23439	0.253726
F101	0.222222	0.293694	0.257658	0.225045		0.234173	0.171723	0.196022	0.229576
F102	0.232824	0.294434	0.219031	0.233273		0.265419	0.198178	0.21872	0.224544
F103	0.265267	0.29623	0.317774	0.276673		0.273777	0.196452	0.221605	0.233581
F104	0.255725	0.29982	0.307002	0.251356		0.262784	0.200914	0.233428	0.221706
F105	0.261036	0.303249	0.256318	0.24		0.273628	0.227726	0.234443	0.228808
F106	0.239382	0.294011	0.263158	0.241316		0.287353	0.220968	0.230402	0.251712
F107	0.255725	0.348294	0.294434	0.296564		0.287108	0.225977	0.257352	0.264594
F108	0.263359	0.317774	0.206463	0.264014		0.269115	0.18727	0.237233	0.215737
F109	0.222649	0.258123	0.258123	0.216364		0.251362	0.180434	0.206124	0.206526
F111	0.25	0.319569	0.247756	0.224231		0.270802	0.193491	0.201577	0.244147
F112	0.234733	0.267504	0.292639	0.207957		0.24103	0.170216	0.195306	0.196876
F113	0.246154	0.305606	0.222423	0.251366		0.260277	0.181693	0.174766	0.234988
F114	0.260116	0.318841	0.269928	0.153285		0.253444	0.201295	0.193698	0.225387
F116	0.229008	0.258528	0.233393	0.209765		0.248977	0.211843	0.208672	0.221577
F117	0.295802	0.355476	0.258528	0.282098		0.270952	0.207135	0.222979	0.2357
F118	0.259542	0.32675	0.244165	0.296564		0.28587	0.227499	0.253682	0.25691
F119	0.19084	0.281867	0.217235	0.244123		0.259245	0.200165	0.219551	0.216953
F120	0.229885	0.318919	0.257658	0.263158		0.289053	0.243778	0.262649	0.272434
F121	0.294574	0.351548	0.265938	0.302752		0.245593	0.190631	0.202998	0.236255
F122	0.245681	0.292419	0.232852	0.232727		0.249092	0.199166	0.217401	0.243092
F123	0.259542	0.315978	0.2693	0.278481		0.272022	0.214739	0.251047	0.26027
F124	0.265267	0.263914	0.245961	0.269439		0.245079	0.165338	0.205591	0.212671
F125	0.267442	0.335155	0.251366	0.253211		0.301124	0.235947	0.277832	0.287094
F126	0.231518	0.325411	0.241316	0.279926		0.351554	0.305764	0.31469	0.336383
F127	0.253817	0.305206	0.283662	0.271248		0.300907	0.237802	0.26515	0.282113
F128	0.291188	0.362162	0.277477	0.31216		0.271903	0.243829	0.26728	0.273865
F129	0.263359	0.32675	0.290844	0.300181		0.256463	0.179226	0.206435	0.246164
F130	0.294231	0.330922	0.251356	0.29326		0.27432	0.20498	0.216668	0.258149
F131	0.247126	0.304505	0.221622	0.268603		0.257041	0.169956	0.191293	0.217905
F132	0.273946	0.354955	0.266667	0.284936		0.264429	0.185803	0.223081	0.236478
F133	0.224138	0.286486	0.189189	0.215971		0.257373	0.17725	0.195957	0.18846
F134	0.276062	0.303085	0.22323	0.232176		0.25741	0.183484	0.206431	0.23483
F135	0.274809	0.335727	0.307002	0.312839		0.35094	0.303509	0.300991	0.330858
F136	0.287356	0.326126	0.300901	0.306715		0.299035	0.22517	0.274318	0.260007
F137	0.289272	0.326126	0.261261	0.274047		0.281664	0.21637	0.246544	0.271557
F139	0.333973	0.355596	0.270758	0.341818		0.321957	0.26065	0.284574	0.31078
F140	0.263359	0.35009	0.281867	0.25859		0.236658	0.167438	0.191454	0.230295
F141	0.255725	0.315978	0.265709	0.264014		0.314179	0.263235	0.27448	0.300193
F142	0.307692	0.372514	0.307414	0.295082		0.260756	0.186463	0.220532	0.246466
F143	0.295802	0.332136	0.278276	0.262206		0.27806	0.21813	0.235754	0.2745
F144	0.263359	0.32852	0.256318	0.238182		0.256261	0.204656	0.246434	0.249437
F145	0.300766	0.347748	0.311712	0.295826		0.273294	0.204744	0.223195	0.261492
F146	0.246183	0.330341	0.315978	0.249548		0.312587	0.241285	0.274254	0.297646
F148	0.284351	0.308797	0.287253	0.282098		0.291714	0.239402	0.246001	0.282725
F149	0.206107	0.289048	0.292639	0.271248		0.265887	0.193871	0.225307	0.251106
F150	0.253817	0.337522	0.2693	0.271248		0.304454	0.243057	0.256979	0.280281
F151	0.216475	0.300901	0.261261	0.259528		0.254138	0.187646	0.230597	0.219881
F152	0.267176	0.346499	0.29982	0.274864		0.261785	0.213269	0.240949	0.250443
F153	0.278626	0.317774	0.274686	0.251356		0.272882	0.224079	0.245087	0.262537
F154	0.318618	0.34296	0.32852	0.327273		0.267548	0.182189	0.224214	0.239442
F155	0.27451	0.32965	0.243094	0.248609		0.289818	0.219634	0.253018	0.262419
F156	0.224138	0.313514	0.263063	0.252269		0.268642	0.209155	0.227721	0.251533
F157	0.241379	0.299099	0.245045	0.252269		0.280118	0.203943	0.252599	0.253082
F159	0.312977	0.35368	0.29623	0.312839		0.319498	0.263189	0.274297	0.311162
F160	0.277778	0.317117	0.284685	0.30127		0.291561	0.228741	0.265391	0.268537
F161	0.276718	0.310592	0.249551	0.283906		0.256761	0.183784	0.232255	0.220953
F162	0.237548	0.351351	0.286486	0.277677		0.263467	0.188086	0.223962	0.246404
F163	0.290076	0.370036	0.276173	0.285455		0.266844	0.196911	0.228269	0.248841
F164	0.294574	0.358974	0.302198	0.297048		0.288233	0.21339	0.237041	0.26627
F165	0.177481	0.312274	0.232852	0.252727		0.264869	0.181688	0.229888	0.240163
F166	0.291985	0.332136	0.245961	0.271248		0.247579	0.165365	0.200869	0.217408
F167	0.251908	0.307002	0.235189	0.280289		0.269124	0.215949	0.228894	0.261787
F168	0.270992	0.308797	0.276481	0.291139		0.25262	0.179473	0.233902	0.225355
F169	0.259766	0.317431	0.269725	0.251386		0.275714	0.208654	0.231126	0.24684
F170	0.272901	0.29623	0.249551	0.265823		0.286661	0.211459	0.234218	0.264636
F171	0.26145	0.317774	0.310592	0.254973		0.269596	0.196958	0.243926	0.227211
F172	0.23855	0.330341	0.236984	0.278481		0.247812	0.152503	0.201285	0.217498
F173	0.247126	0.263063	0.291892	0.268603		0.259664	0.194813	0.227163	0.244711
F174	0.254789	0.29009	0.284685	0.170599		0.262852	0.191365	0.228022	0.244273
F175	0.239382	0.317604	0.259528	0.173675		0.275701	0.206348	0.201059	0.268049
F176	0.301527	0.332136	0.310592	0.294756		0.257692	0.188043	0.211987	0.231111
F177	0.242308	0.285714	0.289331	0.256831		0.268227	0.193974	0.232068	0.235688
F178	0.235521	0.295826	0.23412	0.213894		0.252008	0.186371	0.223271	0.214937
F179	0.242366	0.271095	0.281867	0.265823		0.248997	0.191007	0.211878	0.23979
F180	0.265267	0.310592	0.235189	0.276673		0.26123	0.188338	0.220332	0.252399
F181	0.273946	0.293694	0.236036	0.243194		0.253298	0.19637	0.236288	0.243282
F182	0.25	0.321364	0.256732	0.265823		0.245692	0.193252	0.195095	0.241328
F183	0.274809	0.339318	0.249551	0.265823		0.272562	0.197574	0.220406	0.253049
F184	0.314885	0.332136	0.289048	0.262206		0.315312	0.249789	0.263124	0.306533
F185	0.317308	0.323636	0.283636	0.282051		0.249416	0.177965	0.211793	0.240481
F186	0.249516	0.274545	0.301818	0.278388		0.264803	0.180396	0.222737	0.223576
F187	0.278626	0.339318	0.267504	0.287523		0.342992	0.291299	0.314049	0.340834
F188	0.270992	0.305206	0.305206	0.283906		0.280315	0.224142	0.235838	0.267949
F189	0.237452	0.319419	0.288566	0.243144		0.294013	0.23231	0.244123	0.282404
F190	0.222004	0.321033	0.243542	0.22119		0.258152	0.176384	0.209084	0.241845
F191	0.249042	0.342342	0.299099	0.283122		0.300396	0.232759	0.266537	0.28058
F192	0.277992	0.30127	0.275862	0.248629		0.292961	0.239107	0.244846	0.284298
F193	0.268199	0.343013	0.303085	0.270567		0.323724	0.277008	0.289906	0.319265
F194	0.189655	0.300901	0.266667	0.252269		0.283857	0.228711	0.240932	0.272974
F195	0.25	0.314183	0.267504	0.238698		0.303051	0.25637	0.284907	0.288798
F196	0.255725	0.328546	0.278276	0.273056		0.267053	0.197033	0.225869	0.246454
F197	0.26145	0.303411	0.267504	0.269439		0.323381	0.249927	0.275472	0.308436
F198	0.29771	0.324955	0.260323	0.265823		0.286572	0.222161	0.243933	0.268857
F199	0.257634	0.256732	0.24237	0.20434		0.265217	0.181654	0.210209	0.179007
F200	0.253846	0.305606	0.25859	0.253188		0.261126	0.196831	0.207438	0.230897
F201	0.236641	0.29623	0.256732	0.254973		0.269111	0.209386	0.227674	0.239574
F202	0.227099	0.301616	0.219031	0.267631		0.263624	0.207987	0.229386	0.231984
F203	0.209924	0.312388	0.298025	0.25859		0.246841	0.184193	0.219023	0.227602
F204	0.267176	0.267504	0.24237	0.213382		0.244343	0.167665	0.213833	0.206476
F205	0.286538	0.323689	0.312839	0.269581		0.294843	0.283239	0.316581	0.295136
F206	0.257198	0.31769	0.299639	0.252727		0.255898	0.166731	0.219675	0.22328
F207	0.257634	0.32316	0.290844	0.296564		0.230987	0.207815	0.203414	0.230563
F208	0.272901	0.24237	0.206463	0.15009		0.2412	0.159211	0.175578	0.14472
F209	0.219417	0.226277	0.218978	0.209559		0.249281	0.173634	0.192683	0.167781
F210	0.289272	0.29009	0.295495	0.250454		0.240424	0.17253	0.210311	0.217774
F211	0.223282	0.298025	0.233393	0.235081		0.2683	0.203139	0.236127	0.250252
F212	0.288168	0.355476	0.280072	0.307414		0.256878	0.168921	0.216655	0.222471
F213	0.204981	0.293694	0.246847	0.252269		0.269082	0.225117	0.211886	0.268757
F214	0.242366	0.291139	0.280289	0.284153		0.296381	0.22195	0.258665	0.275909
F215	0.28626	0.35009	0.29982	0.305606		0.27906	0.235525	0.248755	0.26474
F216	0.255725	0.29623	0.253142	0.291139		0.260815	0.193459	0.20384	0.244167
F217	0.26145	0.303411	0.278276	0.25859		0.268277	0.199824	0.238017	0.252398
F218	0.270633	0.306859	0.303249	0.294545		0.269832	0.228496	0.267236	0.253695
F219	0.29771	0.344704	0.294434	0.282098		0.25658	0.197019	0.214317	0.244076
F220	0.274131	0.3049	0.326679	0.279707		0.264655	0.201611	0.226971	0.249568
F221	0.274809	0.298025	0.276481	0.264014		0.257078	0.181919	0.206433	0.238557
F222	0.284351	0.298025	0.251346	0.278481		0.263484	0.211728	0.235874	0.251464
F223	0.241313	0.279492	0.250454	0.226691		0.262516	0.210117	0.234738	0.226711
F224	0.257198	0.306859	0.249097	0.283636		0.269734	0.208959	0.221646	0.269264
F225	0.276718	0.342908	0.271095	0.269439		0.219447	0.19891	0.202139	0.238315
F226	0.251938	0.277879	0.292505	0.223853		0.275956	0.20247	0.215446	0.21922
F227	0.293893	0.29982	0.256732	0.264014		0.229613	0.184513	0.226848	0.237143
F228	0.230916	0.308797	0.262118	0.296564		0.25047	0.194611	0.220097	0.231734
F229	0.216216	0.241379	0.284936	0.268739		0.254268	0.190701	0.216643	0.226482
F230	0.242308	0.336347	0.271248	0.300546		0.30682	0.285712	0.32989	0.301354
F231	0.261538	0.276673	0.256781	0.285974		0.259704	0.23381	0.266788	0.256126
F232	0.240458	0.29623	0.228007	0.273056		0.259118	0.179264	0.217281	0.238058
F233	0.271154	0.254973	0.264014	0.249545		0.255378	0.217595	0.239512	0.254757
F234	0.279693	0.281081	0.286486	0.266788		0.27562	0.217643	0.245643	0.252623
F235	0.255725	0.332136	0.29623	0.309222		0.266423	0.214147	0.24237	0.264974
F236	0.225191	0.312388	0.251346	0.267631		0.249576	0.19036	0.215836	0.241271
F237	0.242366	0.301616	0.27289	0.229656		0.255293	0.181134	0.21553	0.237125
F238	0.263359	0.321364	0.274686	0.25859		0.265703	0.19569	0.215683	0.247927
F239	0.21374	0.254937	0.21544	0.220615		0.228001	0.182674	0.213357	0.213528
F240	0.237452	0.323049	0.239564	0.270567		0.256357	0.174201	0.208648	0.240318
F241	0.291188	0.371171	0.291892	0.275862		0.277207	0.216698	0.232594	0.262993
F242	0.295019	0.311712	0.264865	0.284936		0.247726	0.168012	0.208201	0.22196
F243	0.306641	0.355963	0.322936	0.271719		0.282694	0.225388	0.243769	0.265395
F245	0.312741	0.337568	0.343013	0.327239		0.327235	0.260329	0.28904	0.302811
F246	0.26834	0.295826	0.30127	0.252285		0.273589	0.206904	0.235742	0.253373
F247	0.267176	0.278276	0.29623	0.269439		0.280172	0.233603	0.261435	0.265201
F248	0.286538	0.359855	0.312839	0.227687		0.296744	0.262133	0.26255	0.283213
F249	0.290076	0.35009	0.321364	0.240506		0.328941	0.308012	0.323086	0.326267
F250	0.303435	0.364452	0.321364	0.254973		0.239509	0.177587	0.196253	0.235587
F251	0.257692	0.341772	0.316456	0.315118		0.254043	0.224489	0.264452	0.255767
F252	0.265267	0.321364	0.303411	0.312839		0.253691	0.16599	0.206813	0.227039
F253	0.243665	0.29304	0.298535	0.285978		0.264568	0.226128	0.252026	0.253758
F254	0.348077	0.349005	0.372514	0.335155		0.270877	0.204446	0.22975	0.253832
F255	0.233918	0.322344	0.32967	0.311808		0.249609	0.211036	0.250884	0.242874
F256	0.242366	0.303411	0.274686	0.254973		0.255122	0.170626	0.206138	0.22665
F257	0.281609	0.313514	0.30991	0.328494		0.289863	0.207684	0.256339	0.262545
F258	0.149425	0.326126	0.257658	0.274047		0.256478	0.203303	0.231227	0.253594
F259	0.237548	0.327928	0.295495	0.30127		0.270165	0.204998	0.248752	0.251472
F260	0.220077	0.275862	0.248639	0.21755		0.271788	0.193865	0.216364	0.243489
F261	0.282443	0.319569	0.308797	0.325497		0.2703	0.187312	0.236522	0.235653
F262	0.347328	0.384201	0.341113	0.349005		0.264261	0.230327	0.265327	0.256058
F263	0.321154	0.374322	0.36528	0.375228		0.271649	0.224379	0.238868	0.262888
F264	0.290076	0.321364	0.321364	0.303797		0.281884	0.200732	0.239406	0.256572
F265	0.288462	0.339383	0.30127	0.314442		0.278537	0.208511	0.24255	0.256512
F266	0.263359	0.339318	0.260323	0.280289		0.2662	0.190896	0.223631	0.236538
F267	0.257634	0.310592	0.253142	0.218807		0.257551	0.204285	0.224877	0.257778
F268	0.267176	0.312388	0.2693	0.282098		0.299767	0.253163	0.258555	0.279015
F269	0.277778	0.344144	0.293694	0.261343		0.268066	0.216273	0.245385	0.25129
F270	0.284351	0.32316	0.330341	0.312839		0.250824	0.207346	0.248268	0.24457
F271	0.253817	0.303411	0.249551	0.254973		0.250055	0.210801	0.24277	0.241909
F272	0.237354	0.306422	0.297248	0.263352		0.275955	0.21022	0.235788	0.264432
F273	0.291985	0.314183	0.29982	0.269439		0.33675	0.299567	0.303343	0.331639
F274	0.261538	0.300181	0.253165	0.256831		0.264587	0.19273	0.228194	0.223566
F275	0.270992	0.328546	0.271095	0.283906		0.280722	0.239749	0.261402	0.274052
F276	0.293666	0.301444	0.3213	0.3		0.26545	0.195319	0.215982	0.254911
F277	0.293893	0.312388	0.301616	0.312839		0.247363	0.156437	0.202448	0.203814
F278	0.257634	0.307002	0.260323	0.276673		0.239249	0.172228	0.220014	0.217437
F279	0.287645	0.312614	0.261426	0.254144		0.301866	0.241524	0.251392	0.279244
F280	0.30916	0.359855	0.339964	0.306011		0.374942	0.362145	0.374421	0.356838
F281	0.309615	0.352622	0.287523	0.29326		0.330831	0.297279	0.31783	0.313103
F282	0.273256	0.33578	0.266055	0.290203		0.257639	0.217624	0.24058	0.256162
F283	0.307252	0.35009	0.303411	0.341772		0.264839	0.199287	0.218476	0.251738
F284	0.236641	0.315978	0.2693	0.254973		0.269742	0.213322	0.24599	0.251405
F286	0.233716	0.344144	0.273874	0.294011		0.250489	0.165327	0.190386	0.22934
F287	0.272031	0.277477	0.273874	0.286751		0.240412	0.162146	0.19326	0.206447
F288	0.30695	0.31216	0.283122	0.327239		0.29374	0.235436	0.254409	0.273318
F289	0.234733	0.290844	0.294434	0.285714		0.275251	0.21746	0.233978	0.263509
F290	0.209924	0.290844	0.262118	0.278481		0.261327	0.188955	0.219595	0.229059
F291	0.246183	0.320072	0.269439	0.236794		0.283626	0.206249	0.254993	0.250258
F292	0.305344	0.315978	0.287253	0.25859		0.263635	0.20062	0.24514	0.232353
F293	0.242366	0.29982	0.249551	0.24774		0.24219	0.169556	0.1816	0.22984
F294	0.295802	0.312388	0.294434	0.303797		0.263449	0.17113	0.218476	0.232178
F295	0.26145	0.319569	0.315978	0.256781		0.270634	0.205586	0.225779	0.250786
F296	0.269084	0.29623	0.260323	0.276673		0.300518	0.234189	0.243381	0.277093
F297	0.287645	0.295826	0.286751	0.294333		0.25899	0.210558	0.250179	0.232355
F298	0.21374	0.258528	0.247756	0.216998		0.289909	0.215935	0.223669	0.226686
F299	0.268199	0.295495	0.273874	0.264973		0.270139	0.20756	0.231067	0.267451
F300	0.239382	0.303085	0.243194	0.263254		0.291672	0.232938	0.248477	0.28118
