# Supplementary material for: Assessment of heterosis based on parental genetic distance estimated with SSR and SNP markers in upland cotton (Gossypium hirsutum L.)
Source: BMC Genomics. 2021 Feb 18;22:123. doi: 10.1186/s12864-021-07431-6 (PMC7891138; doi:10.1186/s12864-021-07431-6)
Supplement: Supplementary file 2 — Additional file 2 Table S2 The list of 286 Upland cotton (Gossypium hirsutum L.) parents and their origin and classification [file 12864_2021_7431_MOESM2_ESM.xlsx]

## Sheet: Table S2
Supplementary Table 2. The list of 286 upland cotton (Gossypium hirsutum L.) parents and their origin and classification
Sample No.	Parent No.	Name	type	RAD-seq Code	Source	Note	Group by SNP	Group by SSR
1	F002	Shi09	elite	RAD_M2	Xinjiang, CHN	Female parent	II	3
2	F003	JiFeng107	elite	RAD_M3	Hebei, CHN	Female parent	IV	2
3	F004	JinMian31	elite	RAD_M4	Shanxi, CHN	Female parent	III	1
4	F005	Lu25A	elite	RAD_M5	CHN	Female parent	II	3
5	F008	HanDan109	elite	RAD_247	Hebei, CHN	Female parent	II	3
6	F010	Zhong2101(D1)	elite	RAD_M10	Henan, CHN	Female parent	III	2
7	F012	Zhong152	elite	RAD_M12	Henan, CHN	Female parent	II	3
8	F013	SGK9708(Yuan)	elite	RAD_M13	Henan, CHN	Female parent	II	3
9	F015	Zhong21371	elite	RAD_M15	Henan, CHN	Female parent	II	3
10	F016	A41772	elite	RAD_M16	Henan, CHN	Female parent	IV	1
11	F017	Lu16B-Lu188	elite	RAD_M17	Henan, CHN	Female parent	II	2
12	F018	ZhongZi2514	elite	RAD_M18	Henan, CHN	Female parent	II	2
13	F019	Zhong1816	elite	RAD_M19	Henan, CHN	Female parent	V	2
14	F020	KangHuangWei164	elite	RAD_M20	Henan, CHN	Female parent	III	1
15	F021	Ari971/SGK9708 T4	elite	RAD_M21	Henan, CHN	Female parent	II	1
16	F022	9901/98101-991 F6	elite	RAD_M22	Henan, CHN	Female parent	V	2
17	F023	Zhong078	elite	RAD_M23	CHN	Female parent	III	1
18	F024	Zhong129	elite	RAD_M24	CHN	Female parent	III	1
19	F025	ZhongR014121	elite	RAD_M25	Henan, CHN	Female parent	I	2
20	F045	XinLuZao38Hao	elite	RAD_M45	Xinjiang, CHN	Female parent	I	1
21	F046	ShuoFeng165	elite	RAD_M46	Xinjiang, CHN	Female parent	I	1
22	F047	JiFeng908	elite	RAD_M47	CHN	Female parent	IV	1
23	F051	21371	elite	RAD_M51	Henan, CHN	Female parent	V	2
24	F052	Ari3697	elite	RAD_M52	Henan, CHN	Female parent	V	2
25	F053	Zhong2220	elite	RAD_306	Henan, CHN	Female parent	V	2
26	F054	ZhongR1028	elite	RAD_M54	Henan, CHN	Female parent	III	1
27	F055	ZhongR1029	elite	RAD_M55	Henan, CHN	Female parent	III	1
28	F056	ZhongR2013	elite	RAD_M56	Henan, CHN	Female parent	IV	2
29	F057	ZhongR 2052	elite	RAD_M57	Henan, CHN	Female parent	II	1
30	F058	ZhongR1528	elite	RAD_M58	Henan, CHN	Female parent	II	2
31	F060	ZhongZi3012	elite	RAD_M60	Henan, CHN	Female parent	V	1
32	F062	Ari1327	elite	RAD_M62	Henan, CHN	Female parent	V	2
33	F064	657-84	elite	RAD_M64	Henan, CHN	Female parent	V	2
34	F066	ZhongRI015	elite	RAD_M66	Henan, CHN	Female parent	I	1
35	F068	ZhongAR40772	elite	RAD_119	Henan, CHN	Female parent	III	1
36	F069	TM1-IPR	elite	RAD_223	Henan, CHN	Female parent	III	1
37	F072	LiaoMian18	elite	RAD_M72	Liaoning, CHN	Female parent	I	1
38	F096	XinYan96-48	elite	RAD_M96	Henan, CHN	Female parent	IV	2
39	F097	ShanNongFengKang6Hao	elite	RAD_M97	Shandong, CHN	Female parent	II	2
40	F100	ZhongMianSuo49	elite	RAD_M100	Henan, CHN	Female parent	III	2
41	F101	ZhongR971708	elite	RAD_M101	Henan, CHN	Female parent	II	3
42	F102	M21	elite	RAD_M102	Henan, CHN	Female parent	V	2
43	F103	MM-2/Zhong41 F10-1	elite	RAD_M103	Henan, CHN	Female parent	V	1
44	F104	MM-2/Zhong41 F10-2	elite	RAD_M104	Henan, CHN	Female parent	V	1
45	F105	M23 F11	elite	RAD_M105	Henan, CHN	Female parent	V	2
46	F106	R01/ZhongSanDou4121 F9	elite	RAD_M106	Henan, CHN	Female parent	III	2
47	F107	Su9108/R03 F9	elite	RAD_M107	Henan, CHN	Female parent	III	1
48	F108	LA887/Su F9	elite	RAD_M108	Henan, CHN	Female parent	V	2
49	F109	A41772BB F7	elite	RAD_M109	Henan, CHN	Female parent	II	3
50	F111	M2B4133	elite	RAD_M111	Henan, CHN	Female parent	IV	2
51	F112	14214612 F5	elite	RAD_M112	Henan, CHN	Female parent	II	2
52	F113	1421/ZhongZi10HaoF5	elite	RAD_M113	Henan, CHN	Female parent	IV	2
53	F114	142199633 F5	elite	RAD_M114	Henan, CHN	Female parent	IV	3
54	F116	135	elite	RAD_M116	Henan, CHN	Female parent	V	3
55	F117	9909	elite	RAD_M117	Henan, CHN	Female parent	V	1
56	F118	LuMianYan28	elite	RAD_M118	Shandong, CHN	Female parent	III	2
57	F119	9901Xuan	elite	RAD_M119	Henan, CHN	Female parent	V	3
58	F120	LuMianYan21(Lu1138)	elite	RAD_273	Shandong, CHN	Female parent	III	2
59	F121	JiFeng197	elite	RAD_81	CHN	Female parent	IV	1
60	F122	ZhongMianSuo43	elite	RAD_M122	Henan, CHN	Female parent	IV	2
61	F123	ChaoZao3Hao	elite	RAD_M123	Hebei, CHN	Female parent	III	1
62	F124	ZhongMianSuo50	elite	RAD_299	Henan, CHN	Female parent	II	2
63	F125	SGKShiXuan321	elite	RAD_217	Hebei, CHN	Female parent	III	2
64	F126	ZhongMianSuo44	elite	RAD_M126	Henan, CHN	Female parent	I	2
65	F131	Han802	elite	RAD_M131	Hebei, CHN	Female parent	II	2
66	F137	ZhongZi9103	elite	RAD_229	Henan, CHN	Female parent	III	1
67	F145	Ji668	elite	RAD_268	Hebei, CHN	Female parent	V	1
68	F146	HanDan333	elite	RAD_270	Hebei, CHN	Female parent	I	1
69	F150	S-050031	elite	RAD_54	Xinjiang, CHN	Female parent	III	1
70	F154	Zhong5913-2	elite	RAD_91	Henan, CHN	Female parent	IV	1
71	F160	Ari3673	elite	RAD_M160	Henan, CHN	Female parent	III	1
72	F161	ZhongArc-185	elite	RAD_185	Henan, CHN	Female parent	IV	2
73	F162	RNX187	elite	RAD_187	Henan, CHN	Female parent	IV	1
74	F163	RNX188	elite	RAD_188	Henan, CHN	Female parent	V	1
75	F164	RNX190	elite	RAD_190	Henan, CHN	Female parent	III	1
76	F165	Yu17-202	elite	RAD_202	Henan, CHN	Female parent	IV	3
77	F166	Zhong4612YaH	elite	RAD_205	Henan, CHN	Female parent	II	1
78	F169	ZhongAR-RNX311	elite	RAD_311	Henan, CHN	Female parent	V	2
79	F170	ZhongG5	elite	RAD_312	Henan, CHN	Female parent	III	2
80	F171	ZhongArc-315	elite	RAD_315	Henan, CHN	Female parent	V	1
81	F173	Zhong2201	elite	RAD_321	Henan, CHN	Female parent	V	2
82	F175	ZhongZi10Hao	elite	RAD_325	Henan, CHN	Female parent	V	3
83	F176	ZhongARNnXu	elite	RAD_52	Henan, CHN	Female parent	IV	1
84	F177	ZhongZi4480	elite	RAD_61	Henan, CHN	Female parent	V	2
85	F178	K042948	elite	RAD_M178	Henan, CHN	Female parent	IV	2
86	F179	Ji958	elite	RAD_M179	Hebei, CHN	Female parent	IV	2
87	F180	Yu668	elite	RAD_M180	Henan, CHN	Female parent	V	2
88	F181	Ji169	elite	RAD_M181	Hebei, CHN	Female parent	IV	2
89	F182	Ji4025	elite	RAD_M182	Hebei, CHN	Female parent	IV	2
90	F196	YongJi1Hao	elite	RAD_141	Shanxi, CHN	Female parent	V	1
91	F199	ZhongZi04184	elite	RAD_172	Henan, CHN	Female parent	II	2
92	F200	LiaoMian19	elite	RAD_296	Liaoning, CHN	Female parent	IV	2
93	F201	4612	elite	RAD_M201	Henan, CHN	Female parent	V	2
94	F202	4612Lu188 F5	elite	RAD_M202	Henan, CHN	Female parent	V	2
95	F203	53Xi	elite	RAD_M203	Henan, CHN	Female parent	IV	3
96	F204	Lu343 F9	elite	RAD_M204	Shandong, CHN	Female parent	II	2
97	F205	LuR8166	elite	RAD_M205	CHN	Female parent	I	1
98	F206	Zhong31-204	elite	RAD_204	Henan, CHN	Female parent	IV	1
99	F207	ZhongR03	elite	RAD_206	Henan, CHN	Female parent	IV	1
100	F208	Zhong9708-221	elite	RAD_221	Henan, CHN	Female parent	II	3
101	F209	Zhong9708-222	elite	RAD_222	Henan, CHN	Female parent	II	3
102	F210	Zhong507145	elite	RAD_307	Henan, CHN	Female parent	II	1
103	F211	XinQiu1Hao	elite	RAD_M211	CHN	Female parent	III	2
104	F212	GK20	elite	RAD_210	Beijing, CHN	Female parent	IV	1
105	F214	Xiang212	elite	RAD_M214	Hunan, CHN	Female parent	III	2
106	F215	Xiang163	elite	RAD_M215	Hunan, CHN	Female parent	III	1
107	F216	ChuanR128	elite	RAD_M216	CHN	Female parent	IV	2
108	F217	SuBR6176	elite	RAD_M217	Jiangshu, CHN	Female parent	III	2
109	F218	SuBR6202	elite	RAD_M218	Jiangshu, CHN	Female parent	III	1
110	F219	J02-247	elite	RAD_49	Jiangshu, CHN	Female parent	IV	1
111	F220	ShiKang278	elite	RAD_M220	Hebei, CHN	Female parent	V	1
112	F221	ShiKang39	elite	RAD_M221	Hebei, CHN	Female parent	IV	2
113	F222	NongDaMian7Hao	elite	RAD_M222	Hebei, CHN	Female parent	V	2
114	F223	Zhong80	elite	RAD_M223	CHN	Female parent	V	2
115	F224	AoBZi10	elite	RAD_M224	Henan, CHN	Female parent	V	2
116	F225	34Xi	elite	RAD_M225	Henan, CHN	Female parent	IV	1
117	F226	838	elite	RAD_M226	Henan, CHN	Female parent	V	2
118	F243	YuMian1Hao	elite	RAD_M243	Chongqing, CHN	Female parent	III	1
119	F246	Si168	elite	RAD_M246	Jiangshu, CHN	Female parent	III	1
120	F251	EKangMian9Hao	elite	RAD_267	Hubei, CHN	Female parent	III	1
121	F263	SuBR6109	elite	RAD_M263	CHN	Female parent	III	1
122	F264	SuBR6206	elite	RAD_M264	Jiangshu, CHN	Female parent	III	1
123	F265	SuYou6070	elite	RAD_M265	Jiangshu, CHN	Female parent	III	1
124	F266	SuYuan04-3	elite	RAD_M266	Jiangshu, CHN	Female parent	IV	1
125	F267	SuYou6003	elite	RAD_M267	CHN	Female parent	V	2
126	F269	J02-508	elite	RAD_50	Jiangshu, CHN	Female parent	III	1
127	F290	KaiFeng043	elite	RAD_M290	CHN	Female parent	IV	2
128	F291	S031722	elite	RAD_M291	Xinjiang, CHN	Female parent	III	2
129	F296	ZhongR773-72	elite	RAD_72	Henan, CHN	Female parent	III	2
130	F297	ZhongARR40681	elite	RAD_73	Henan, CHN	Female parent	V	1
131	F298	ZhongR773-75	elite	RAD_75	Henan, CHN	Female parent	V	3
132	F299	ZhongAR683-77	elite	RAD_77	Henan, CHN	Female parent	V	2
133	MA	Zhong7886	elite	RAD_c2_1	Shandong, CHN	Male parent
134	MC	A971	elite	RAD_c2_3	Henan, CHN	Male parent
135	MD	4133	elite	RAD_M115	Henan, CHN	Male parent
136	ME	SGK9708	elite	RAD_292	Henan, CHN	Male parent
137	F027	Mei8123	exotic	RAD_171	USA	Female parent	III	2
138	F028	AoSiv2	exotic	RAD_170	Australia	Female parent	II	2
139	F029	Acala SJ-4	exotic	RAD_173	USA	Female parent	IV	1
140	F030	UA887(You)	exotic	RAD_M30	USA	Female parent	III	2
141	F031	CS-85(AoDaLiYa)	exotic	RAD_M31	Australia	Female parent	I	2
142	F032	TuKuManLuDiMian	exotic	RAD_M32	Turkmenistan	Female parent	I	2
143	F033	WuGanDa3Hao	exotic	RAD_M33	Uganda	Female parent	V	1
144	F034	HG-BR-8	exotic	RAD_178	USA	Female parent	IV	2
145	F035	Sudan2	exotic	RAD_181	Sudan	Female parent	II	2
146	F036	ZhaDeMian	exotic	RAD_183	Chad	Female parent	V	2
147	F037	L142-9	exotic	RAD_186	Ivory Coast	Female parent	V	1
148	F038	Ao152	exotic	RAD_191	Australia	Female parent	II	1
149	F039	AoL23/757	exotic	RAD_193	Australia	Female parent	IV	1
150	F040	DP2156	exotic	RAD_253	USA	Female parent	IV	1
151	F041	r4136	exotic	RAD_255	Vietnam	Female parent	I	1
152	F042	PD6186	exotic	RAD_280	USA	Female parent	I	1
153	F043	MSCO-12	exotic	RAD_282	USA	Female parent	IV	1
154	F044	M-8124-1159	exotic	RAD_169	USA	Female parent	III	3
155	F065	Ari971	exotic	RAD_M65	USA	Female parent	V	2
156	F067	CZA(70)33	exotic	RAD_106	Australia	Female parent	I	1
157	F136	SuLianMian91Xi	exotic	RAD_219	Russia	Female parent	III	1
158	F159	MM-2	exotic	RAD_165	USA	Female parent	I	1
159	F168	RTBaiXu	exotic	RAD_261	USA	Female parent	IV	1
160	F172	SuLian8908	exotic	RAD_32	Russia	Female parent	II	2
161	F186	AKenSe971	exotic	RAD_M186	USA	Female parent	IV	2
162	F187	TaShenGan6Hao	exotic	RAD_M187	Soviet	Female parent	I	1
163	F188	Bu3363	exotic	RAD_250	USA	Female parent	III	1
164	F189	AcalaSJ-1-9	exotic	RAD_297	USA	Female parent	III	2
165	F190	Acala SJ-5	exotic	RAD_300	USA	Female parent	IV	2
166	F197	SuLian8911	exotic	RAD_167	Russia	Female parent	I	2
167	F227	06BM01	exotic	RAD_M227	Bengal	Female parent	IV	1
168	F254	ZaoShuChangRong7	exotic	RAD_37	USA	Female parent	V	1
169	F273	KenNiYa2Hao	exotic	RAD_M273	Kenya	Female parent	I	1
170	F275	GP95	exotic	RAD_162	USA	Female parent	III	1
171	F277	ST474	exotic	RAD_213	USA	Female parent	II	1
172	F278	Mei28114-313	exotic	RAD_112	USA	Female parent	II	2
173	F279	MSCO-11	exotic	RAD_262	USA	Female parent	III	1
174	F280	BuLongDiMian	exotic	RAD_M280	Burundi	Female parent	I	1
175	F281	AST104(GaoFen)	exotic	RAD_M281	USA	Female parent	I	1
176	F282	CS50	exotic	RAD_M282	Australia	Female parent	V	1
177	F283	ZhaDe3Hao	exotic	RAD_225	Chad	Female parent	V	1
178	F284	N98-251	exotic	RAD_M284	Australia	Female parent	III	2
179	F286	DES926	exotic	RAD_107	USA	Female parent	II	1
180	F287	Miscot7803-52	exotic	RAD_109	USA	Female parent	II	2
181	F288	LineF	exotic	RAD_291	USA	Female parent	III	1
182	F289	K471	exotic	RAD_M289	USA	Female parent	V	2
183	F292	Arcot-1	exotic	RAD_174	USA	Female parent	V	1
184	F026	QinLi514	historic	RAD_271	Shaanxi, CHN	Female parent	I	1
185	F048	KuCheT94-6	historic	RAD_12	Soviet	Female parent	I	1
186	F049	LangHuangF10(ZongXu)	historic	RAD_M49	Henan, CHN	Female parent	III	1
187	F070	ZhongYuan9115	historic	RAD_145	Henan, CHN	Female parent	III	2
188	F071	WuSanChangRong	historic	RAD_M71	Hubei, CHN	Female parent	III	2
189	F073	LuNong9648	historic	RAD_M73	Shandong, CHN	Female parent	V	3
190	F074	YuMian19	historic	RAD_M74	Henan, CHN	Female parent	II	3
191	F075	ZhongMianSuo16	historic	RAD_M75	Henan, CHN	Female parent	I	1
192	F076	BoLe07-301	historic	RAD_M76	CHN	Female parent	I	1
193	F077	BoLe6-3	historic	RAD_M77	Xinjiang, CHN	Female parent	III	1
194	F078	BoLeY3	historic	RAD_M78	Xinjiang, CHN	Female parent	III	2
195	F079	BoLeY10	historic	RAD_M79	Xinjiang, CHN	Female parent	I	1
196	F080	JinKe2Hao	historic	RAD_M80	CHN	Female parent	II	2
197	F081	JiMian8	historic	RAD_M81	Hebei, CHN	Female parent	IV	2
198	F082	LuMian2Hao	historic	RAD_M82	Shandong, CHN	Female parent	II	1
199	F083	XuZhou209	historic	RAD_M83	Jiangshu, CHN	Female parent	II	2
200	F084	XuZhou514	historic	RAD_M84	Jiangshu, CHN	Female parent	IV	3
201	F085	XuZhou142	historic	RAD_M85	Jiangshu, CHN	Female parent	II	3
202	F086	Shan401	historic	RAD_M86	Shaanxi, CHN	Female parent	I	1
203	F087	JiMian11	historic	RAD_M87	Hebei, CHN	Female parent	V	2
204	F088	ZhongMianSuo10Hao	historic	RAD_M88	Henan, CHN	Female parent	III	1
205	F089	HeiShanMian1Hao	historic	RAD_M89	Liaoning, CHN	Female parent	III	1
206	F090	LiaoMian9Hao	historic	RAD_M90	Liaoning, CHN	Female parent	I	1
207	F091	JiMian20	historic	RAD_M91	Hebei, CHN	Female parent	IV	2
208	F092	LiaoMian15Hao	historic	RAD_M92	Liaoning, CHN	Female parent	III	2
209	F093	QinYuan4Hao	historic	RAD_M93	Shaanxi, CHN	Female parent	V	3
210	F094	JinMian12	historic	RAD_M94	Shanxi, CHN	Female parent	III	2
211	F098	XinLuZao6Hao	historic	RAD_M98	Xinjiang, CHN	Female parent	III	2
212	F099	ShanZao2786	historic	RAD_M99	Shaanxi, CHN	Female parent	IV	2
213	F127	XinLuMian201	historic	RAD_M127	Xinjiang, CHN	Female parent	III	1
214	F128	QinYuan93089	historic	RAD_M128	Shaanxi, CHN	Female parent	III	1
215	F129	Shan1155×Kang6	historic	RAD_M129	Shaanxi, CHN	Female parent	IV	1
216	F130	XuZhou219	historic	RAD_M130	Jiangshu, CHN	Female parent	V	1
217	F132	LiaoMian-5Hao	historic	RAD_154	Liaoning, CHN	Female parent	IV	1
218	F133	ZhongMianSuo17Hao(Zhong117)	historic	RAD_175	Henan, CHN	Female parent	II	3
219	F134	YuMian9Hao(YuZao1109)	historic	RAD_211	Henan, CHN	Female parent	IV	2
220	F135	ZhongMianSuo35	historic	RAD_215	Henan, CHN	Female parent	I	1
221	F139	KuCheT94-4	historic	RAD_239	Soviet	Female parent	I	1
222	F140	Yun93Kang354	historic	RAD_242	Shanxi, CHN	Female parent	II	1
223	F141	Yun93Kang393	historic	RAD_244	Shanxi, CHN	Female parent	I	2
224	F142	Liao823-834-23	historic	RAD_248	Liaoning, CHN	Female parent	IV	1
225	F143	Ji91-33	historic	RAD_252	Hebei, CHN	Female parent	III	1
226	F144	Lu458	historic	RAD_264	Shandong, CHN	Female parent	V	2
227	F148	JiYuan12-13	historic	RAD_326	Hebei, CHN	Female parent	III	1
228	F149	Tu83-161	historic	RAD_34	Xinjiang, CHN	Female parent	V	3
229	F151	DaLingMian69Hao	historic	RAD_67	Henan, CHN	Female parent	IV	2
230	F152	LinQing201	historic	RAD_88	Shandong, CHN	Female parent	V	1
231	F153	Yu284	historic	RAD_90	Henan, CHN	Female parent	III	1
232	F155	Jin444	historic	RAD_10	Liaoning, CHN	Female parent	III	2
233	F156	ZhongYuan9112	historic	RAD_150	Henan, CHN	Female parent	V	2
234	F157	ZhongYuan911	historic	RAD_143	Henan, CHN	Female parent	III	2
235	F167	ZhongYuanHST1	historic	RAD_259	Henan, CHN	Female parent	V	2
236	F174	HongTao	historic	RAD_322	Henan, CHN	Female parent	V	3
237	F183	Ji91-31	historic	RAD_24	Hebei, CHN	Female parent	V	2
238	F184	KuiTun80-2056W(XinLuZao-3Hao)	historic	RAD_27	Xinjiang, CHN	Female parent	I	1
239	F185	Sha24-3	historic	RAD_31	Xinjiang, CHN	Female parent	IV	1
240	F191	Shan2747	historic	RAD_125	Shanxi, CHN	Female parent	III	1
241	F192	Shan960329-2Yuan3	historic	RAD_128	Shaanxi, CHN	Female parent	III	1
242	F193	Yun92Kang124	historic	RAD_129	Shanxi, CHN	Female parent	I	1
243	F194	ZhongZhiBD89	historic	RAD_134	Beijing, CHN	Female parent	III	3
244	F195	Liao4853	historic	RAD_137	Liaoning, CHN	Female parent	I	2
245	F198	ZhongZhiBD13	historic	RAD_132	Beijing, CHN	Female parent	III	1
246	F213	HengMian4Hao	historic	RAD_M213	Hebei, CHN	Female parent	V	2
247	F228	E0902	historic	RAD_M228	CHN	Female parent	IV	2
248	F229	E0904	historic	RAD_M229	CHN	Female parent	IV	3
249	F230	EJing92	historic	RAD_M230	Hubei, CHN	Female parent	I	1
250	F231	HuMian204	historic	RAD_M231	Shanghai, CHN	Female parent	III	2
251	F232	ESha28	historic	RAD_M232	Hubei, CHN	Female parent	IV	2
252	F233	Chuan73-27	historic	RAD_M233	Sichuan, CHN	Female parent	V	2
253	F234	GanMian6Hao	historic	RAD_M234	Jiangxi, CHN	Female parent	III	2
254	F235	YanMian48	historic	RAD_M235	Jiangshu, CHN	Female parent	III	1
255	F236	ChuanMian239	historic	RAD_M236	Sichuan, CHN	Female parent	IV	2
256	F237	EMian18	historic	RAD_M237	Hubei, CHN	Female parent	IV	2
257	F238	SiMian3Hao	historic	RAD_M238	Jiangshu, CHN	Female parent	V	2
258	F239	WanMian8Hao	historic	RAD_M239	Anhui, CHN	Female parent	II	3
259	F240	SuMian8Hao	historic	RAD_M240	Jiangshu, CHN	Female parent	IV	2
260	F241	SuMian9Hao	historic	RAD_M241	Jiangshu, CHN	Female parent	V	1
261	F242	SuMian12	historic	RAD_M242	Jiangshu, CHN	Female parent	II	1
262	F245	NanDanBaDiDaHua	historic	RAD_M245	Guangxi, CHN	Female parent	I	1
263	F247	SuQ1	historic	RAD_198	Jiangshu, CHN	Female parent	III	2
264	F248	SuYuan7235	historic	RAD_200	Jiangshu, CHN	Female parent	I	1
265	F249	ShenMian5Hao	historic	RAD_201	Shaanxi, CHN	Female parent	I	1
266	F250	SiMian2Hao	historic	RAD_218	Jiangshu, CHN	Female parent	II	1
267	F252	SuMian2Hao(XuZhou553)	historic	RAD_277	Jiangshu, CHN	Female parent	II	1
268	F253	XiangMian2Hao	historic	RAD_35	Hubei, CHN	Female parent	III	2
269	F255	Jing55168	historic	RAD_42	Hubei, CHN	Female parent	V	1
270	F256	SuXu138(ZaoShu)	historic	RAD_48	Jiangshu, CHN	Female parent	II	2
271	F257	NaShangQuDaHua	historic	RAD_85	Guizhou, CHN	Female parent	III	1
272	F258	ChangDe184	historic	RAD_5	Henan, CHN	Female parent	V	3
273	F259	Hu749513	historic	RAD_8	Shanghai, CHN	Female parent	III	1
274	F260	SiChang2Xi	historic	RAD_14	Jiangshu, CHN	Female parent	V	3
275	F261	Su7036YuanYuan	historic	RAD_15	Jiangshu, CHN	Female parent	V	1
276	F262	SuNong6Hao	historic	RAD_16	Jiangshu, CHN	Female parent	III	1
277	F268	SuMian9108	historic	RAD_324	Anhui, CHN	Female parent	III	1
278	F270	HuaZhong91-0102	historic	RAD_23	Hubei, CHN	Female parent	V	1
279	F271	Jing55263	historic	RAD_26	Hubei, CHN	Female parent	V	2
280	F272	MianYang73-39	historic	RAD_29	Sichuan, CHN	Female parent	V	1
281	F274	JCG94	historic	RAD_122	Jiangshu, CHN	Female parent	V	2
282	F276	ChangKangMian	historic	RAD_148	Jiangshu, CHN	Female parent	V	1
283	F293	Zhong521	historic	RAD_149	Henan, CHN	Female parent	II	2
284	F294	YuMian2067	historic	RAD_151	Henan, CHN	Female parent	IV	1
285	F295	86-1(72-100)	historic	RAD_152	Shaanxi, CHN	Female parent	V	1
286	F300	Han8901	historic	RAD_21	Hebei, CHN	Female parent	III	2
