# Supplementary material for: Assessment of heterosis based on parental genetic distance estimated with SSR and SNP markers in upland cotton (Gossypium hirsutum L.)
Source: BMC Genomics. 2021 Feb 18;22:123. doi: 10.1186/s12864-021-07431-6 (PMC7891138; doi:10.1186/s12864-021-07431-6)
Supplement: Supplementary file 3 — Additional file 3 Table S3 198 polymorphic SSR markers amplified in 286 parents. [file 12864_2021_7431_MOESM3_ESM.xlsx]

## Sheet: 198Mark
Supplementary Table 3. 198 polymorphic SSR markers amplified in 286 parents.
Marker Name Parent No.	BNL1040	BNL119	BNL1231	BNL1317	BNL1421	BNL1694	BNL2449	BNL3033	BNL3383	BNL3646	BNL4030	BNL511	BNL830	CIR307	CIR328	CM45	DPL46	DPL101	DPL196	DPL209	DPL212	DPL249	DPL431	DPL443	DPL461	DPL513	DPL715	DPL752	DPL799	DPL910	GH60	GH72	GH111	GH132	GH268	GH354	GH454	GH471	GH501	HAU1029	HAU1168	HAU1185	HAU1384	HAU1385	HAU1413	HAU1632	HAU1952	HAU2056	HAU2067
MA	011010100	01	010	0101	11000	110	NA	NA	1110010	1011	1111	1001	110	100101	1100	10001	0110	1100	101	1010	101	101100	01	10011	01010101	010100110	0101	10	1010011	0001	NA	101	1010	110010	110101	001	NA	10101	NA	101	11011	11010010	111	1101	010	0101	1001	1010110101	001
MC	011010100	01	100	0111	00111	110	1110101	110	1101001	1011	1110	1001	110	100101	1100	10001	0110	1100	101	1110	101	011011	11	10110	00110101	010100110	0101	01	1010011	1100	010	011	0010	100010	110101	001	1010	10101	011010	101	11011	11010010	111	1101	110	1001	1001	1010000000	001
MD	011010100	10	011	0101	11000	111	1001011	101	1110010	1011	0101	1001	110	100101	1100	10001	0110	1100	101	1110	101	011011	10	10110	00110101	001100011	0101	10	1010011	1010	010	011	0010	100010	101011	001	1001	10101	011010	111	11011	11010010	110	1101	010	1001	1001	1010110101	011
ME	011010100	01	010	1010	00111	111	1101010	110	1110010	1011	0101	1001	110	100101	1100	10001	0110	1100	101	1110	110	011011	01	10011	01010101	001000010	0101	10	1010011	1100	010	011	0100	100010	101000	001	1010	10101	011010	101	11111	11010010	110	0100	010	1001	1001	1010110101	001
F002	011010100	01	010	0101	11000	101	1101010	110	1110010	1011	1010	1001	111	101010	0101	10001	0110	1100	101	1110	110	011011	10	11011	01001010	010000100	0101	10	1010011	0001	100	011	1000	100010	110101	001	1010	10101	011100	101	11011	11010010	011	1101	010	1001	1001	1010110101	001
F003	011010100	10	010	0101	11000	110	1101011	101	1110010	1011	1010	1001	111	101010	NA	10001	0110	1010	101	1110	101	011011	11	10011	00110101	000100001	0101	10	1010011	1010	100	011	0110	100010	101011	001	1001	10101	011100	101	11011	11010010	110	0100	011	1001	1001	1010110101	001
F004	011010100	01	110	0101	10111	110	1001011	101	1110010	1011	1101	1001	110	110101	1100	10001	0110	1100	101	1110	110	011011	10	01011	01010101	000100001	0101	10	1010011	1010	110	101	0100	110000	110101	001	1010	10101	011010	101	11011	10111111	111	1101	011	1001	1011	1010110101	001
F005	011010100	01	010	0101	00111	101	1101010	111	1110010	1011	1101	1001	110	100101	0101	10001	0110	1100	011	1110	110	011011	11	01011	01001010	010000100	0101	10	1010011	0001	100	101	0010	100010	110101	001	1010	10101	011100	101	11011	11010010	011	1101	010	1001	1001	1010110101	011
F008	011010100	01	010	0101	11000	110	1001011	110	1110010	1011	1010	1001	110	101010	1100	10001	0110	1100	101	1110	101	101100	10	01011	00110101	000100001	0101	10	1010011	1100	NA	011	0010	100010	110101	001	1010	10101	011100	101	11011	11010010	110	0100	011	1001	1001	1010110101	011
F010	011010100	01	100	0110	10111	101	1101011	101	1110010	1011	1101	1001	011	100101	1100	10001	0110	1100	101	1110	110	011011	11	01011	01001010	000100001	0101	01	1010011	0001	010	011	0010	100010	110101	001	1010	10101	011010	101	11011	11010010	111	1101	110	1001	1001	1010110101	001
F012	111101011	01	100	1010	00111	111	1101011	110	1110010	1011	1101	1001	110	100101	0101	10001	0110	1010	101	1110	110	011011	01	01011	01010101	001000010	0101	10	1010011	1100	010	011	0110	100010	110101	001	1010	10101	011010	101	11110	11010010	011	0100	010	1001	1001	1010110101	001
F013	011010100	01	110	0110	00111	101	1101010	110	1110010	1011	0101	1001	110	100101	1100	10001	0110	1100	101	1110	110	011011	01	10110	01001010	000100001	1001	10	1010011	1000	010	011	0010	100010	110101	001	1010	10101	011010	101	11011	10101100	011	0100	010	0101	1001	1011110101	001
F015	011010100	01	010	0101	00111	101	1101010	110	1110010	1011	1010	1001	110	100101	1100	10001	0110	1100	011	1110	110	011011	01	10110	00110101	010000110	0101	10	1010011	1010	010	011	0110	100010	110101	001	1010	10101	011010	101	11110	11010010	011	0100	110	1001	1001	1010110101	001
F016	111101011	11	110	1111	11000	110	1001011	110	1110010	1011	0101	1001	110	101010	1101	10001	0110	1100	101	1111	101	011011	01	11011	00110101	001000010	1001	11	1010011	1100	110	011	1000	100010	101000	001	1011	10101	011110	101	11011	11011111	011	0100	011	1001	1011	1010110101	011
F017	011010100	10	010	0111	11000	101	1001011	101	1110010	1011	1010	1001	111	110000	1100	10010	0110	1100	101	1101	110	011011	01	11011	01001010	010000100	0101	10	1010011	1010	100	011	0010	100010	110101	001	1010	10101	011100	101	11011	11010010	011	0100	010	0101	1001	1010110101	001
F018	011010100	01	110	0110	10111	101	1101011	110	1110010	1010	0101	1001	110	101010	1100	10001	0110	1100	101	1110	110	011011	11	11011	01001010	000100001	1001	10	1010011	0001	010	011	0110	100010	101000	001	1001	10101	011010	101	11011	11111111	110	1101	010	0101	1001	1011110101	001
F019	011010100	11	110	0111	10111	101	1101010	111	1110010	1110	1010	1001	111	100101	1100	10001	0110	1100	101	1111	110	011011	01	11011	00110101	010000100	0101	10	1010011	0001	110	011	0010	100010	110111	001	1010	10101	011100	101	11111	11010010	011	0100	111	1001	1001	1010110101	011
F020	011010100	01	100	1010	11000	110	1001011	110	1110010	1011	1010	1001	011	100101	1100	10001	0110	1100	101	1110	101	011011	11	01011	00110101	010100110	0101	10	1010011	1010	010	011	0110	100010	110101	001	1010	10101	011010	101	11011	10101100	111	0100	010	0101	1001	1010110101	011
F021	011010100	01	100	0110	00111	101	1001011	110	1110010	1011	0101	1001	110	101010	0101	10001	0101	1100	101	1110	110	011011	10	01011	01001010	000100001	1001	10	1010011	1110	010	011	0100	100010	101011	001	1001	10101	011010	101	11011	11010010	011	0100	110	1001	1001	1010110101	011
F022	011010100	01	110	1111	10111	110	1101010	110	1110010	1011	1010	1001	111	100101	0101	10001	0110	1100	101	1110	111	011011	01	11011	01010101	000100001	0101	10	1010011	1010	110	011	0010	100010	110101	001	1010	10101	011100	101	11011	11111111	110	1101	010	1001	1001	1010110101	011
F023	011010100	01	010	0101	00111	110	1101010	101	1110010	1011	1111	1001	110	NA	0101	10001	0110	1100	101	1110	110	011011	11	01011	00110101	100100001	1001	10	1010011	1010	010	101	0110	110010	101011	011	1001	11010	011010	111	11111	11010010	110	1101	010	1001	1001	1010110101	001
F024	011010100	01	100	1010	11000	101	1101010	110	1110010	1011	0101	1001	110	101010	1100	10001	0110	1100	011	1110	101	011011	11	01011	01001010	000100001	0101	01	1010011	1100	100	011	0010	100010	110101	001	1010	10101	011100	101	11011	10101100	111	0100	010	1001	1001	1010110101	011
F025	011010100	11	110	0110	00111	111	1101010	110	1110010	1011	0101	1101	110	110101	0101	11001	0110	1100	101	1111	110	011011	11	10110	00110101	000100001	0101	01	1010011	1100	110	011	0010	100010	101011	001	1001	10101	111110	101	11111	11010010	011	0100	011	1001	1001	1010110101	011
F026	111101011	01	110	0110	00111	110	1101011	110	1110010	1011	1010	1001	110	100101	1101	10001	0110	1100	101	1110	110	111111	10	01011	00110101	000100001	0101	01	1111111	1100	100	111	0010	100010	101011	001	1001	10101	011100	101	11011	11010010	011	0100	011	1001	1001	1010110101	011
F027	011010100	01	100	0101	10111	101	1101010	101	1110010	1011	1110	1001	011	100101	0101	10001	0110	1010	101	1110	110	111111	01	01011	00110101	000100001	0101	10	NA	1001	100	101	0110	110100	101011	001	1001	10101	011100	101	11011	11010010	110	1101	011	1001	1001	1010110101	001
F028	011010100	01	100	0101	11000	101	1101011	110	1110010	1011	1010	1001	111	100101	0101	10001	0110	1100	111	1110	101	011011	11	10110	00110101	001100011	1001	11	1010011	1000	NA	101	0010	100010	101000	001	1011	10101	011110	101	11011	11010010	110	1101	011	1001	1001	1010110101	001
F029	111101011	01	110	0101	10111	110	1101010	110	1110010	1110	0101	1001	111	111000	1101	10001	0110	1100	101	1110	110	011011	10	10110	00110101	000100001	0101	01	1010011	1000	110	011	0010	100010	110101	001	1010	10101	011110	101	11011	10101100	011	0100	111	1001	1001	1010110101	001
F030	011010100	01	100	1010	00111	110	1001011	101	1110010	1010	0101	1001	111	100101	0101	10001	0110	1100	101	1110	110	011011	10	10110	01001010	010000110	0101	10	1010011	1100	110	101	0100	110000	110101	001	1010	10101	011110	101	11011	11010010	110	1101	111	0101	1001	1010110101	001
F031	011010100	01	100	0101	00111	111	1101010	110	1110010	1010	0101	1001	011	100101	0101	10001	0110	1100	101	1110	110	011011	11	01011	00110101	000100001	1101	10	1010011	1100	100	101	0110	100110	101011	011	1001	10101	011100	101	11011	11010010	111	0100	010	0101	1001	1010110101	001
F032	011010100	01	010	0101	00111	111	1101010	101	1110010	1010	1110	1011	011	110000	0101	10100	0110	1100	101	1101	101	011011	01	10011	01001010	011100011	0101	10	1010011	0011	110	101	0110	100110	101011	001	1001	10101	011010	101	11011	11010010	011	0100	010	1001	1001	1010110101	001
F033	111101011	10	010	0101	10111	111	1101011	110	1110010	1011	0101	1001	011	111000	0101	10001	0110	1100	101	1110	101	011011	01	10011	00110101	001000010	0101	10	1111111	1100	110	011	0010	100010	101011	001	1001	10101	011110	101	11011	11111111	110	1101	010	0101	1001	1010110101	011
F034	011010100	01	100	0101	10111	110	1101011	110	1110010	1110	1111	1011	110	100101	1100	10001	0110	1100	101	1110	111	011011	11	01011	01010101	001100011	1001	11	1010011	1010	110	101	0110	100010	110101	001	1010	11101	011110	101	11011	11010010	111	1101	010	1001	1001	1010110101	001
F035	011010100	01	010	0110	00111	111	1001011	110	1101001	1110	0101	1001	110	100101	1100	10001	0110	1100	101	1110	111	011011	01	10110	01001010	000100001	0101	10	1010011	1010	010	011	0010	110110	110101	001	1010	10101	011010	111	11011	10101100	111	1101	110	1001	1001	1010110101	001
F036	011010100	11	100	0101	00111	111	1001011	110	1110010	1011	1110	1001	110	110101	0101	10001	0110	1100	101	1111	101	011011	NA	11011	01010101	110000100	0101	10	1010011	1010	110	011	0010	100010	101000	011	1011	10101	011110	101	11011	11010010	111	0100	011	1001	1001	1010110101	001
F037	011010100	11	110	0111	10111	101	1101011	110	1110010	1011	1010	1011	111	101010	1100	10101	0110	1100	111	1111	101	011011	11	10011	01010101	001100011	0101	11	1010011	1110	110	011	0010	110010	101000	001	1001	11101	011110	101	11111	11111111	111	0100	010	0101	1001	1110111111	011
F038	011010100	01	100	0101	00111	110	1101010	101	1110010	1011	NA	1001	110	100101	0101	10001	0110	1100	101	1110	110	111111	11	11011	NA	010100110	0101	10	1010011	1010	100	101	0100	110010	110101	001	1010	11010	011100	111	11011	11010010	111	0100	010	1001	1001	1011110101	001
F039	111101011	11	100	0101	00111	110	1101010	110	1110010	1011	0101	1001	111	101010	0101	10001	0110	1100	101	1111	110	011011	10	11011	00110101	010000100	0101	10	1010011	1100	100	011	1000	100010	101000	001	1001	10101	011100	110	11011	11011111	011	0100	011	1001	1001	1010110101	011
F040	011010100	11	100	1010	10111	110	1001011	101	1110010	1011	0101	1011	110	100101	NA	10001	0110	1100	101	1101	110	101100	01	01011	00110101	000100001	0111	10	1010011	1100	100	011	0010	100010	101000	001	1001	10101	011110	101	11011	11010010	110	1011	010	1001	1011	1010110101	001
F041	011010100	01	100	0101	00111	110	1101010	110	1110010	1011	0101	1001	110	110000	1100	10001	0110	1100	101	1101	110	011011	01	01011	01010101	001000010	0101	10	1101100	1000	010	011	0010	100010	101011	101	1001	10101	011010	101	11011	11010010	110	0100	011	1001	1001	1010110101	001
F042	011010100	10	100	1010	11000	110	1101010	110	1101101	1011	0101	1001	110	101010	1100	10001	0110	1100	101	1110	101	101100	01	01011	01010101	001000010	0101	10	1010011	1000	010	011	0100	100010	101011	001	1001	10101	011010	101	11111	10111111	110	1101	110	1001	1001	1010110101	001
F043	011010100	01	010	0110	11000	110	1101010	110	1110010	1011	0101	1001	110	101010	1100	10001	0110	1100	101	1101	101	011011	01	10110	00110101	001000010	0101	10	1101100	1000	010	011	0010	110000	110101	001	1010	11010	011010	101	11011	11010010	011	0100	010	1001	1101	1011110101	101
F044	011010100	01	010	0110	00111	110	1101010	110	1110010	1010	1111	1001	110	100101	1100	10001	0110	1100	011	1110	101	011011	01	11011	01010101	010100110	0101	10	1010011	1010	100	011	0010	110010	110101	001	1010	10101	NA	101	11011	11010010	111	0100	011	1001	1001	1110111111	011
F045	011010100	01	100	0101	11000	111	1001011	110	1110010	1011	1101	1001	110	101010	1100	10001	0110	1100	101	1110	110	011011	01	01011	01001010	000100001	0101	10	1101100	1010	100	101	0010	100010	101011	001	1001	10101	011100	101	11011	10101100	111	0100	011	1001	1001	1010110101	011
F046	011010100	10	110	1010	00111	101	1001011	101	1110010	1011	0101	1001	110	100101	0101	10001	0110	1100	011	1101	110	011011	01	10110	01001010	000100001	0101	10	1010011	0001	110	011	0010	100100	101011	001	1001	10101	011100	101	11011	11010010	110	1101	010	1001	1101	1011110101	001
F047	011010100	01	110	0111	00111	101	1101011	101	1101101	1111	1010	1001	111	100101	1101	10001	0110	1110	101	1110	110	011011	01	01011	01001010	001000010	0101	01	1010011	0001	100	011	0010	100010	101000	001	1011	10101	011100	101	11011	11010010	011	0100	010	1001	1101	1010110101	001
F048	011010100	01	110	0111	11000	110	1101011	110	1110010	1011	0101	1001	111	110101	1100	10101	1110	1100	111	1110	101	011011	11	01011	01001010	010000110	0101	01	1111111	NA	010	011	0110	100010	101011	001	1001	10101	011010	101	11011	10111111	011	0100	011	0101	1001	1011110101	001
F049	011010100	01	110	0111	11111	110	1101010	110	1110010	1011	0101	1001	111	100101	0101	10001	0110	1111	111	1111	111	011011	10	11011	01001010	100001000	0101	10	1111111	1010	110	011	0001	110000	101000	001	1011	10101	011110	101	11011	11010010	011	0100	011	1001	1001	1010110101	011
F051	011010100	10	011	0111	00111	110	1001011	110	1101001	1011	0101	1001	110	100101	1100	10001	0110	1100	101	1111	110	011011	01	10110	01001010	010000100	0101	10	1010011	1000	100	111	0010	100010	110101	001	1010	10101	011100	101	11011	11010010	110	1101	101	1001	1001	1010110101	011
F052	011010100	01	110	0101	00111	110	1101010	110	1110010	1011	0101	1001	011	110101	0101	10100	0110	1100	101	1110	110	011011	01	01011	00110101	001000010	0101	10	1010011	1000	100	011	0010	100110	101011	001	1001	10101	011100	101	11011	11010010	110	1101	010	1001	1001	1010110101	001
F053	011010100	01	110	0101	10111	110	1101010	110	1110010	1010	1010	1001	011	101010	0101	10001	0110	1100	101	1111	110	011011	01	01011	NA	000100001	1101	10	NA	0001	010	011	0100	100010	101000	001	1011	10101	NA	101	11011	11010010	110	1101	010	0101	1001	1010110101	001
F054	111101011	01	011	0101	00111	110	1101010	110	1101001	1011	0101	1001	011	110101	1100	10001	0110	1100	101	1111	101	011011	01	10110	00110101	001100011	0101	01	1101100	0001	010	011	0100	100010	101011	001	1001	10101	011010	101	11011	10101100	NA	1101	110	1001	1001	1010110101	001
F055	111101011	01	010	0101	00111	111	1101010	110	1101001	1011	0101	1001	011	100101	1100	10001	0110	1100	101	1110	101	011011	01	10011	00110101	001100011	0101	01	1010011	0001	010	011	0100	100010	101011	001	1001	10101	011110	101	11011	10111111	111	1101	110	1001	1001	1010110101	001
F056	011010100	01	010	0101	00111	101	1101010	110	1110010	1011	1101	1001	011	101010	1100	10001	0110	1100	101	1110	110	101100	01	11011	01001010	001000010	0101	10	1010011	1000	110	011	0110	100010	110111	001	1011	11101	011110	101	11011	11010010	011	0100	010	0101	1001	1010110101	001
F057	011010100	01	100	0101	11000	101	1001011	110	1110010	1011	1101	1001	011	101010	1100	10001	0110	1100	011	1110	101	011011	01	01011	00110101	010000110	0101	10	1010011	1000	100	011	1000	100010	101011	001	1001	10101	011100	101	11011	11010010	011	0100	010	0101	1001	1010110101	001
F058	011010100	01	010	0101	00111	101	1001011	101	1110010	1011	1101	1001	110	100101	0101	10001	0110	1100	101	1110	110	101100	11	01011	NA	001000010	0101	01	1010011	1100	010	011	0010	100010	101011	001	1001	10101	011010	111	11011	10101100	111	0100	110	0101	1001	1010110101	011
F060	011010100	01	100	0110	11000	101	1001011	101	1101101	1011	0101	1011	011	101010	0110	10101	0110	1100	101	1110	110	101100	01	11011	01001010	001100011	1001	10	1101100	0001	010	101	0100	100010	110101	001	1001	10101	011010	101	11011	10101100	111	0100	110	1001	1001	1010110101	011
F062	011010100	11	110	0110	10111	111	1101010	101	1110010	1011	0101	1011	011	100101	0101	10001	0110	1100	101	1110	110	011011	11	11011	01010101	000100001	0101	10	1010011	1010	010	011	0110	100010	110101	001	1010	10101	011010	101	11011	11010010	011	0100	110	1001	1001	1011110101	001
F064	011010100	01	110	0110	00111	110	1001011	110	1110010	1011	1101	1001	011	110101	0101	10001	0110	1100	101	1110	110	011011	01	01011	01010101	000100001	0101	10	1010011	1010	100	101	0100	100010	110101	001	1001	10101	011100	101	11011	11010010	110	1101	011	1001	1001	1010110101	011
F065	111101011	10	110	0101	11000	101	1101010	101	1110010	1011	0101	1001	110	100101	0101	10001	0110	1100	101	1110	101	011011	01	01011	01001010	001000010	0101	10	1010011	1100	010	011	0100	100010	110101	001	1001	10101	011010	101	11111	11010010	011	0100	110	1001	1001	1011110101	001
F066	011010100	11	110	1010	00111	101	1101011	110	1101101	1011	0101	1001	110	110101	0101	10001	0110	1100	101	1110	101	011011	01	11011	00110101	000100001	0101	10	1010011	1000	100	011	0100	100010	101000	001	1001	10101	011100	101	11011	10101100	110	1101	110	1001	1001	1010110101	001
F067	011010100	10	110	0101	10111	101	1101010	101	1110010	1011	0101	1001	110	100101	0101	10001	0110	1100	011	1110	110	011011	01	01011	NA	001000010	0101	10	1010011	1100	100	011	0010	100010	101000	001	1001	10101	011100	101	11111	10101100	110	1101	110	1001	1001	1010110101	001
F068	011010100	01	110	0111	10111	111	1001011	111	1110010	1110	1101	1011	110	100101	1101	10101	0110	1100	101	1111	101	011011	01	11011	01010101	010100110	0101	11	1010011	1110	110	111	0111	100010	101000	001	1011	10101	011110	101	11011	11010010	011	0100	011	1001	1001	1011110101	001
F069	011010100	11	010	0101	11000	110	1101011	110	1110010	1011	0101	1001	011	100101	0101	10001	0110	1100	011	1111	110	011011	10	11011	01001010	000100001	0101	10	1010011	1000	110	011	0100	100010	110101	001	1010	10101	011110	101	11011	11010010	110	1101	111	0101	1001	1010110101	011
F070	011010100	01	110	0111	11000	110	1101010	110	1110010	1011	0101	1011	110	100101	0101	10100	0110	1100	101	1110	101	011011	01	10110	01001010	000100001	0101	01	1010011	1100	110	101	0010	100010	110101	001	1010	10101	011110	101	11011	11010010	110	1101	011	1001	1001	1010110101	001
F071	011010100	11	110	0101	11000	110	1101010	110	1110010	1011	0101	1011	111	101010	1100	10101	0110	1100	011	1101	110	011011	01	10110	NA	000100001	0101	10	1010011	1100	010	011	0100	110000	101011	001	1001	10101	011010	101	11011	10101100	110	1101	010	1001	1001	1010110101	011
F072	111101011	10	011	0111	10111	110	1101010	110	1110010	1011	0101	1001	110	110101	1100	10001	0110	1100	101	1101	110	101100	01	01011	01001010	000110001	0101	01	1101100	0001	010	011	0100	110010	101011	001	1001	10101	011010	101	11011	11010010	110	1101	010	1001	1001	1010110101	001
F073	011010100	11	010	0111	10111	110	1101010	110	1110010	1011	0101	1001	110	100101	0101	10001	0110	1100	101	1111	101	011011	01	01011	01010101	000100001	0101	10	1010011	0001	110	101	0010	110000	110101	001	1010	10101	011110	101	11011	11011111	011	0100	010	1001	1001	1010110101	001
F074	011010100	01	010	1010	10111	111	1101010	110	1110010	1011	0101	1001	110	100101	1100	10001	0110	1100	101	1111	110	011011	10	10110	00110101	000100001	0101	10	1010011	0011	010	111	0010	110010	110101	001	1010	10101	011010	101	11111	11010010	110	1101	011	1001	1001	1010110101	101
F075	011010100	01	100	0111	10111	111	1101011	110	1101101	1011	1111	1011	110	110101	1100	10101	0110	1100	101	1111	110	101100	11	01011	01001010	000100001	0101	10	1010011	1110	110	111	0100	100010	110101	001	1010	10101	011110	101	11011	11010010	110	1101	010	1001	1101	1010110101	011
F076	011010100	10	010	0110	11111	101	1001011	110	1110010	1011	0101	1001	110	110101	0101	10001	0110	1100	101	1110	110	011011	01	01011	00110101	000100001	0101	01	1101100	1100	100	011	0010	100010	101011	001	1001	10101	011100	101	11011	11010010	110	1011	010	1001	1011	1010110101	001
F077	011010100	01	010	1010	00111	101	1101011	110	1110010	1011	0101	1001	110	110101	0101	10001	0110	1100	101	1101	101	011011	01	01011	00110101	000100001	0101	10	1101100	1100	110	101	0100	100010	101011	001	1001	10101	011100	101	11011	11010010	110	1101	010	1001	1001	1010110101	011
F078	011010100	01	110	0110	00111	111	1101010	111	1110010	1011	1111	1001	110	110101	1101	10001	0110	1100	101	1110	101	111111	01	01011	00110101	000100001	1101	10	1101100	1010	110	011	0100	110010	101011	001	1001	10101	011110	101	11011	11010010	110	1101	010	1001	1001	1110111111	001
F079	111101011	01	100	0110	00111	101	1101010	101	1110010	1011	0101	1001	110	110101	1101	10001	0110	1110	101	1111	110	011011	01	01011	00110101	000100001	1001	10	1101100	0001	010	011	0010	100010	101011	001	1001	10101	011010	101	11011	11011111	110	1101	010	0101	1001	1010110101	001
F080	011010100	10	010	0101	10111	110	1101011	111	1110010	1011	1101	1001	111	100101	0101	10001	0110	1110	101	1110	110	011011	11	10011	01001010	010100110	0101	10	1010011	1100	110	011	0010	100010	110111	001	1011	10101	011110	101	11011	11010010	111	1101	110	0101	1001	1010110101	001
F081	011010100	10	100	0101	10111	110	1001011	110	1110010	1110	1101	1001	111	101010	1100	10001	0110	1100	011	1110	101	111111	01	01011	NA	010100110	0101	10	1010011	1000	010	011	0011	110010	101011	001	1001	10101	011010	101	11011	11010010	111	1101	110	0101	1001	1010110101	001
F082	011010100	10	010	0101	11000	101	1101010	110	1110010	1100	0101	1001	110	101010	0101	10001	0110	1100	101	1010	101	011011	10	10110	00110101	000100001	0101	10	1010011	0001	010	011	0100	110000	110101	001	1010	10101	011010	101	11011	11010010	110	1101	010	1001	1001	1010110101	001
F083	011010100	01	010	0101	NA	110	1001011	110	1110010	1011	0101	1011	110	101010	0101	10100	0110	1100	101	1110	101	011011	11	10110	00110101	000100001	0101	10	1010011	1000	100	011	0100	100010	110101	001	1010	10101	011100	101	11011	11010010	110	1101	010	1001	1001	1011110101	001
F084	011010100	10	010	0101	00111	110	1001011	101	1110010	1010	0101	1001	110	100101	0101	10001	0110	1100	101	1110	101	011011	01	10110	NA	000100001	0101	10	1010011	1000	010	011	0010	100010	101011	001	1001	10101	011010	111	11011	11010010	011	1101	010	1001	1001	1010110101	011
F085	011010100	10	010	0110	00111	110	1001011	110	1110010	1011	1101	1001	110	100101	0101	10001	0110	1100	101	1110	101	011011	01	10110	00110101	011100011	0101	10	1010011	1000	010	111	0110	100010	110101	001	1010	10101	011010	111	11011	11010010	111	1000	110	1001	1001	1010110101	011
F086	011010100	01	110	0111	11000	101	1101010	111	1101001	1011	1010	1011	110	110101	1101	10101	0110	1100	101	1101	111	101100	01	01011	01010101	000100001	0101	10	1010011	0001	010	011	1000	100100	101000	001	1001	11010	011010	101	11011	11111111	110	1101	111	1001	1001	1010110101	011
F087	011010100	01	010	0111	11000	111	1101011	111	1101101	1110	0101	1001	111	100101	0101	10001	0110	1100	101	1111	111	011011	01	11011	01010101	001000010	0101	01	1010011	1000	100	011	0100	100100	110101	001	1010	10101	011100	101	11111	11010010	110	1101	010	1001	1001	1010110101	011
F088	011010100	01	110	NA	00111	101	1101010	110	1110010	1011	1010	1011	110	100101	0101	10100	0110	1100	101	1110	101	011011	01	01011	00110101	001000010	0101	10	1010011	0001	100	011	0010	100010	101011	001	1001	10101	011100	101	11011	10111111	011	0100	110	1001	1001	1010110101	011
F089	111101011	11	100	1010	11000	111	1001011	110	1110010	1011	1101	1011	111	110101	0101	10100	0110	1100	101	1101	110	101100	01	01011	00110101	010100110	0101	10	1101100	1000	010	011	0100	100010	101011	001	1001	10101	011010	111	11011	11010010	011	0100	010	1001	1101	1010110101	011
F090	011010100	01	110	0110	00111	101	1001011	110	1110010	1011	1010	1011	111	110101	1100	10100	0110	1100	101	1111	111	011011	01	01011	01001010	010000110	0101	10	1010011	1000	110	011	0010	100010	101000	001	1011	10101	011110	111	11011	11010010	011	0100	010	1001	1001	1010110101	001
F091	011010100	11	100	0110	00111	110	1101010	101	1110010	1110	0101	1001	110	101010	1100	10001	0110	1100	101	1110	110	011011	11	11011	00110101	001000010	0101	10	1010011	1000	100	011	0010	100010	101011	001	1001	10101	011110	101	11011	11010010	110	1101	011	1001	1001	1010110101	011
F092	011010100	01	010	0110	00111	101	1101011	110	1110010	1011	0101	1001	110	110101	0101	10001	0110	1100	101	1110	110	101100	01	01011	00110101	010100110	0101	10	1101100	1010	100	011	0010	100010	110101	001	1011	10101	011100	111	11011	10101100	011	0100	011	1001	1001	1010110101	011
F093	011010100	11	010	0101	11000	110	1101010	111	1110010	1011	0101	1001	111	100101	0101	10001	0110	1100	011	1111	111	011011	01	01011	01010101	000100001	0101	10	1111111	1100	110	101	0110	100010	101000	001	1011	10101	011110	101	11011	11010010	110	1101	111	1001	1001	1010110101	001
F094	011010100	11	110	0101	00111	111	1101010	110	1110010	1110	0101	1011	111	100101	0101	10101	0110	1100	101	1111	110	011011	01	01011	01010101	001000010	0111	10	1111111	1100	010	011	0100	100010	101000	001	1011	10101	011010	101	11011	11010010	110	1101	011	1001	1001	1010110101	011
F096	011010100	01	110	0101	10111	110	1101010	110	1110010	1110	1010	1011	110	100101	1100	10100	0110	1100	101	1110	101	011011	11	10110	00110101	010100110	0101	10	1010011	1000	100	011	0010	100010	101011	001	1001	10101	011100	101	11011	11010010	011	0100	010	1001	1001	1010110101	001
F097	011010100	01	011	0101	11000	101	1001011	110	1110010	1011	0101	1001	011	101010	1101	10001	0110	1100	101	1111	101	011011	01	10110	01010101	000100001	0101	11	1010011	0001	100	011	0010	100010	110111	001	1011	10101	011100	101	11011	11010010	011	0100	011	0101	1001	1010110101	001
F098	011010100	11	110	0101	10111	101	1101010	110	1110010	1011	0101	1001	111	100101	1101	10001	0110	1100	101	1111	110	101100	11	01011	01010101	010000100	0101	11	1010011	0001	110	011	0010	100010	101011	001	1001	10101	011110	101	11011	11010010	111	0100	011	0101	1001	1010110101	011
F099	011010100	10	011	0110	11000	111	1001011	110	1110010	1011	0101	1001	110	100101	0101	10001	0110	1100	101	1110	110	011011	11	01011	00110101	011100011	0101	10	1010011	1000	010	011	0110	100010	101011	001	1001	10101	011010	101	11011	10101100	111	0100	101	0101	1001	1010110101	011
F100	011010100	01	100	0110	11000	110	1001011	110	1110010	1011	1010	1001	011	101010	0101	10001	0110	1100	101	1110	101	011011	10	10110	00110101	000100001	0101	10	1010011	0001	010	011	0100	100010	110101	001	1010	10101	011010	101	11011	11010010	011	0100	011	0101	1001	1010110101	011
F101	011010100	01	100	0110	00111	101	1001011	110	1110010	1011	0101	1001	110	101010	0101	10001	0110	1100	101	1110	110	011011	11	01011	01001010	010000110	1001	10	1010011	1010	010	101	0110	100010	101011	001	1001	10101	011010	101	11011	11010010	111	0100	010	0101	1001	1010110101	011
F102	011010100	01	011	0101	11000	111	1001011	110	1110010	1011	1010	1001	110	100101	1100	10001	0110	1100	111	1110	110	011011	10	01011	01010101	011100011	0101	10	1010011	1010	010	011	0110	110010	110111	001	1011	10101	011010	101	11011	11011111	111	0100	011	0101	1001	1011110101	011
F103	011010100	10	011	0111	00111	101	1101010	110	1110010	1011	0101	1001	110	101010	1100	10001	0110	1100	101	1110	101	011011	01	01011	01010101	000100001	0101	01	1010011	0001	010	011	0010	100010	110101	001	1010	10101	011010	101	11011	11010010	111	1101	111	0101	1001	1010110101	011
F104	011010100	01	110	1010	10111	111	1101010	110	1110010	1011	1010	1001	110	100101	0101	10001	0110	1100	101	1110	110	011011	11	01011	01001010	010000100	0101	11	1010011	1000	110	101	0110	100110	110101	001	1010	10101	011110	101	11111	11111111	111	1101	011	0101	1001	1011110101	011
F105	011010100	01	110	0101	10111	101	1101010	110	1110010	1011	0101	1001	111	110101	1100	10001	0110	1100	101	1110	110	011011	11	01011	00110101	010000100	0101	10	1010011	1000	010	011	0110	100010	110101	001	1010	10101	011010	101	11011	11111111	011	0100	011	0101	1001	1010110101	011
F106	011010100	01	010	0111	11000	111	1001011	110	1110010	1011	1101	1001	110	100101	0101	10001	0110	1100	101	1110	101	011011	10	11011	01010101	001100011	0101	10	1010011	1010	010	011	0110	110010	110101	001	1010	11101	011010	101	11111	11010010	011	1000	011	0101	1001	1010110101	001
F107	011010100	11	010	0101	00111	110	1101010	110	1110010	1011	1010	1001	110	100101	1100	10001	0110	1100	011	1110	111	101100	10	01011	00110101	011000010	0101	10	1010011	1100	100	011	0010	100010	110101	001	1010	10101	011100	101	11111	11010010	011	1000	011	0101	1001	1011110101	001
F108	011010100	10	011	0101	11000	101	1101010	110	1110010	1011	0101	1001	110	100101	1100	10001	0110	1100	011	1110	101	111111	01	10110	01001010	000100001	0101	10	1010011	1000	010	011	0010	100010	110101	001	1010	11101	011010	101	11011	11010010	110	1101	010	0101	1001	1010110101	001
F109	011010100	10	100	1010	00111	110	1101010	110	1101001	1011	1101	1001	110	100101	0101	10001	0110	1100	101	1110	110	111111	01	01011	00110101	010100110	0101	10	1010011	1000	100	111	0110	100110	110101	001	1010	10101	011100	101	11011	11010010	011	0100	010	0101	1001	1010110101	001
F111	011010100	10	010	0101	11000	110	1001011	101	1110010	1011	0101	1001	111	100101	1100	10001	0110	1100	011	1110	101	011011	01	01011	01010101	001000010	0101	10	1010011	1000	100	011	0100	100010	101000	001	1010	10101	011100	101	11110	11010010	110	1101	011	1001	1001	1010000000	001
F112	011010100	01	100	0110	00111	110	1101010	111	1110010	1011	1010	1001	110	100101	1100	10001	0110	1100	101	1110	110	101100	10	11011	01001010	000100001	0101	10	1010011	1000	100	011	0010	100010	110111	001	1011	10101	011100	101	11011	11010010	011	0100	110	1001	1001	1010110101	001
F113	011010100	01	011	0110	11000	101	1001011	101	1110010	1011	0101	1001	110	101010	1100	10001	0110	1100	101	1110	101	011011	01	01011	00110101	001000010	0101	10	1010011	1000	100	011	0100	100010	101011	001	1001	10101	011100	101	11110	11010010	110	1101	110	1001	1001	1010110101	001
F114	011010100	01	011	0110	10111	101	1001011	101	1110010	1011	0101	1001	110	110101	0101	10001	0110	1100	101	1110	110	011011	01	01011	01001010	001000010	0101	10	1010011	1000	100	011	0100	100010	101011	001	1001	10101	011100	101	11011	11010010	011	0100	110	1001	1001	1011110101	011
F116	011010100	01	110	0110	10111	111	1101011	111	1110010	1011	1110	1001	110	100101	1101	10101	0110	1100	101	1110	110	111111	11	01011	01001010	000100001	0101	10	1010011	1100	100	111	0010	110000	110101	001	1010	10101	011100	101	11111	11010010	011	0100	010	1001	1001	1110111111	001
F117	011010100	01	110	0110	00111	110	1001011	110	1110010	1011	0101	1001	110	100101	1100	10001	0110	1100	101	1110	101	011011	10	01011	01010101	010000100	0101	10	1010011	1000	100	011	0100	100010	101011	001	1001	11010	011100	101	11110	11010010	011	0100	010	1001	1001	1010110101	001
F118	011010100	01	110	0101	11000	110	1001011	110	1110010	1110	0101	1001	011	100101	0101	10001	0110	1100	011	1110	101	011011	10	01011	01001010	001000010	0101	10	1010011	0001	100	101	0110	110000	110101	001	1010	11010	011100	101	11011	11010010	110	1101	010	1001	1001	1010110101	011
F119	011010100	01	011	0101	00111	110	1101010	101	1110010	1011	1010	1001	110	100101	0101	10001	0110	1100	101	1110	110	111111	01	10110	01001010	000100001	0101	10	1010011	1000	110	011	0110	110010	110101	001	1011	10101	011100	101	11011	11010010	110	1101	010	1001	1001	1110111111	011
F120	011010100	11	110	0101	11000	101	1001011	110	1110010	1110	0101	1001	111	100101	1101	10001	0110	1100	011	1110	101	011011	11	01011	01010101	001100011	0101	10	1010011	1000	100	101	0110	100010	101000	001	1001	10101	011100	101	11011	11011111	111	0100	010	1001	1001	1010110101	011
F121	011010100	01	110	0110	00111	101	1101010	101	1110010	1011	0101	1001	110	100101	1100	10001	0110	1100	101	1110	101	011011	10	10110	NA	010000100	0101	10	1010011	0001	010	101	0100	110000	101011	001	1001	11010	011010	101	11011	11010010	011	0100	110	1001	1001	1010110101	011
F122	011010100	01	NA	0101	11000	110	1101010	111	1110010	1011	0101	1001	011	100101	0101	10001	0110	1100	011	1110	101	011011	01	01011	01010101	001100011	0101	10	1010011	1000	010	011	0100	100010	101011	001	1001	10101	011010	101	11011	11010010	110	1101	111	1001	1001	1010110101	011
F123	011010100	01	110	0111	00111	101	1001011	111	1110010	1011	0101	1011	011	111000	1100	10100	0110	1100	101	1111	101	011011	01	01011	01010101	010100110	0101	10	1010011	1000	110	011	0110	100010	110101	001	1010	11101	011100	111	11011	11010010	110	1101	010	1001	1101	1010110101	011
F124	011010100	11	110	0101	00111	110	1001011	110	1110010	1011	1010	1001	110	100101	0101	10001	0110	1100	101	1110	101	011011	10	01011	00110101	000100001	0101	10	1010011	0001	100	011	0100	100010	110101	001	1010	10101	011100	101	11011	11010010	110	1101	110	1001	1001	1010110101	011
F125	011010100	01	010	0101	00111	101	1001011	101	1110010	1011	0101	1001	110	NA	1100	10001	0110	1100	101	1111	NA	011011	01	10011	01001010	000100001	0101	10	1010011	1000	110	011	0010	100010	101011	001	1001	10101	011010	101	11011	11010010	110	1011	011	1001	1001	1010110101	011
F126	011010100	01	110	0101	11000	111	1001011	110	1110010	1011	0101	1011	110	110000	1100	10101	0110	1100	101	1101	101	011011	01	01011	00110101	000100001	0101	10	1010011	1001	010	011	0100	110010	101011	001	1001	10101	011010	101	11110	11010010	110	1101	010	1001	1001	1010110101	011
F127	011010100	01	110	0110	10111	110	1101010	110	1101101	1011	0101	1011	111	100101	1100	10101	0110	1100	011	1111	110	011011	11	01011	00110101	000100001	0101	10	1010011	1001	110	011	0010	100010	101011	001	1001	10101	011010	101	11011	11010010	111	0100	111	1001	1001	1010110101	001
F128	011010100	11	110	0101	11000	111	1101010	101	1110010	1110	0101	1001	110	100101	0101	10001	0110	1100	101	1101	110	011011	NA	10011	01110101	000100001	0101	10	1111111	1000	010	011	0100	100010	101011	001	1001	10101	011010	110	11011	11010010	111	1011	011	1010	1001	1010110101	001
F129	011010100	10	110	0101	00111	110	1101010	101	1110010	1011	0101	1001	111	100101	0101	10001	0110	1100	101	1010	101	011011	01	01011	01001010	000100001	0101	10	1010011	1000	100	011	0010	100110	101011	001	1001	10101	011100	110	11011	10101100	111	0100	110	1001	1001	1010110101	011
F130	011010100	01	010	0101	00111	101	1001011	110	1110010	1011	0101	1001	110	110101	1100	10001	0110	1100	101	1101	110	011011	10	10110	00110101	010000100	0101	10	1010011	1000	100	011	0010	100010	101011	001	1001	11010	011100	110	11011	11010010	011	0100	010	1001	1001	1010110101	001
F131	011010100	01	011	0101	11000	110	1001011	101	1110010	1011	0101	1001	110	101010	1100	10001	0110	1100	101	1111	NA	011011	11	01011	00110101	001100011	0101	10	1010011	1010	100	101	0010	110010	101011	001	1001	10101	011100	101	11011	11010010	011	0100	011	1001	1101	1110111111	001
F132	111101011	10	010	0101	11000	110	1001011	101	1110010	1011	0101	1001	110	110101	0101	10001	0110	1100	011	1010	101	011011	11	01011	01001010	000100001	0101	10	1010011	1000	100	011	0100	100100	101011	001	1010	10101	011100	101	11011	10101100	011	0100	010	1001	1011	1010110101	001
F133	011010100	01	110	0101	00111	111	1001011	111	1110010	1011	1110	1001	110	100101	1100	10001	0110	1100	101	1101	101	011011	11	10110	00110101	001100011	0101	10	1010011	1010	100	011	0010	100010	101011	001	1001	10101	011100	101	11011	11010010	011	0100	010	1001	1001	1010110101	001
F134	011010100	01	110	0101	00111	110	1101010	111	1110010	1011	0101	1001	110	100101	1100	10001	0110	1100	101	1110	101	011011	10	10110	NA	001100011	0101	10	1010011	1010	010	111	0010	110000	101011	001	1001	10101	011010	101	11110	11010010	011	0100	010	1001	1001	1010110101	001
F135	011010100	01	110	0101	10111	101	1001011	101	1110010	1011	1010	1011	110	101010	0101	10101	0110	1100	101	1111	101	011011	11	10110	00110101	011000100	1001	10	1010011	0001	110	011	0010	100010	110111	001	1011	10101	011100	101	11011	11010010	110	1101	011	0101	1101	1010110101	001
F136	111101011	01	100	0101	11000	110	1001011	101	1110010	1011	0101	1001	110	101010	1100	10001	0110	1100	101	1101	110	101100	10	01011	00110101	001000010	0101	10	1010011	0001	100	101	0010	100010	101011	001	1001	10101	011100	101	11011	10101100	011	0100	110	1001	1001	1010110101	001
F137	011010100	01	110	0101	10111	110	1101010	101	1110010	1011	0101	1001	110	100101	0101	10101	0110	1110	101	1111	NA	011011	01	11011	01010101	000100001	0101	10	1101100	0001	100	011	0100	100100	101011	001	1011	10101	011100	101	11011	11010010	110	1101	010	1001	1001	1010110101	001
F139	011010100	01	NA	0101	00111	110	1001011	110	1110010	1011	0101	1011	111	110101	1100	10100	0110	1100	101	1110	101	011011	11	01011	00110101	110101000	0101	10	1010011	1010	010	111	0110	110100	101011	011	1001	10101	011010	101	11011	10101100	110	1101	111	1010	1001	1010110101	001
F140	111101011	01	010	1010	00111	111	1101010	110	1110010	1011	1101	1001	110	101010	0101	10001	0110	1100	101	1110	101	111111	11	01011	00110101	011000100	0101	10	1101100	1010	010	101	0010	100100	101011	001	1001	10101	011010	101	11011	11010010	011	0100	011	1001	1001	1010110101	001
F141	011010100	01	110	0101	10111	111	1001011	101	1110010	1011	0101	1001	111	101010	1100	10001	0110	1110	101	1111	101	111111	01	11011	00110101	000100001	0101	10	1010011	1000	110	011	0100	100010	101011	001	1001	10101	011110	101	11011	11010010	011	0100	010	1001	1001	1010110101	011
F142	011010100	10	110	0101	00111	110	1101010	110	1110010	1011	0101	1001	111	101010	1101	10001	0110	1100	101	1110	110	101100	10	01011	01001010	001000010	0101	10	1010011	0001	100	011	0100	100100	110101	001	1010	11010	011100	101	11011	11010010	110	1101	011	1001	1011	1010110101	011
F143	011010100	01	110	1010	00111	110	1001011	110	1110010	1011	0101	1010	110	100101	1100	10100	0110	1100	101	1101	101	011011	01	01011	00110101	001000010	0101	10	1101100	1000	100	011	0010	100100	101011	001	1001	10101	011100	101	11011	11010010	011	0100	011	1001	1011	1010110101	011
F144	011010100	01	110	1010	00111	101	1101011	110	1110010	1011	0101	1010	111	100101	1100	10100	0110	1100	101	1110	110	011011	11	01011	00110101	001000010	0101	10	1101100	0001	010	011	0010	100010	110101	001	1010	10101	011010	101	11011	11010010	011	0100	010	1001	1001	1010110101	011
F145	011010100	01	110	0101	00111	110	1101010	110	1110010	1011	1010	1010	111	110101	1101	10101	0110	1100	101	1101	110	101100	10	10011	00110101	001000010	1001	10	1010011	1000	010	011	0001	100010	101011	001	1001	10101	011010	101	11011	10111111	110	1101	010	1001	1001	1010110101	111
F146	011010100	01	100	0110	11000	110	1001011	110	1110010	1011	0101	1001	011	100101	1100	10001	0101	1100	101	1110	101	011011	11	01011	01010101	000100001	0101	10	1010011	1000	100	101	0010	110010	110101	001	1010	10101	011100	101	11011	11010010	011	0100	011	1001	1001	1010110101	001
F148	011010100	11	011	0101	10111	111	1001011	110	1110010	1011	1101	1011	111	100101	1101	10101	0110	1100	101	1111	110	011011	01	01011	00110101	010100110	0101	11	1111111	1000	110	011	0010	110000	101011	001	1001	10101	011110	110	11011	11010010	110	1101	011	1001	1001	1010110101	001
F149	011010100	11	110	0111	10111	101	1101010	110	1110010	1011	0101	1001	011	100101	0101	10001	0110	1100	101	1110	101	011011	11	10011	00110101	010000100	0101	10	1010011	1000	110	101	0011	100010	110111	001	1010	10101	011110	101	11011	11011111	111	1101	011	1001	1001	1110111111	011
F150	011010100	01	110	0101	10111	101	1101010	110	1110010	1011	1010	1001	110	110101	1100	10001	0110	1100	101	1111	110	011011	01	11011	01010101	000100001	0101	10	1010011	0001	110	011	1010	100010	101011	001	1001	10101	011100	101	11011	10101100	110	1101	010	1001	1011	1010110101	011
F151	011010100	01	100	0101	10111	110	1101010	111	1110010	1011	1111	1001	111	100101	1100	10001	0110	1100	101	1110	110	011011	11	11011	01001010	010100110	0101	10	1010011	1100	110	011	0111	110010	101011	001	1010	10101	011100	101	11011	11010010	111	0100	111	1001	1001	1110111111	001
F152	011010100	10	010	1010	11000	111	1001011	110	1110010	1011	1010	1011	111	100101	0101	10001	0110	1100	011	1110	101	011011	01	11011	01001010	011100011	0101	10	1010011	1000	100	101	0010	110010	101011	001	1011	10101	011100	101	11011	11010010	011	0100	011	1001	1001	1110111111	001
F153	011010100	10	100	0110	00111	110	1101010	110	1110010	1011	1010	1001	110	110101	0101	10001	0110	1100	101	1101	110	111111	01	10110	01001010	000100001	0101	10	1101100	1100	010	011	0010	110010	101011	001	1001	10101	011010	101	11011	11010010	110	1101	010	1001	1001	1010110101	011
F154	111101011	01	110	0101	00111	110	1101010	111	1110010	1011	0101	1011	110	110101	0101	10100	0110	1100	101	1101	101	011011	01	11011	01001010	000100001	0101	01	1010011	1000	110	011	1000	101000	110101	001	1010	10101	011100	110	11011	11011111	011	1101	111	1001	1001	1010110101	001
F155	011010100	11	010	0101	10111	110	1101010	101	1110010	1011	0101	1001	111	110101	1101	10001	0110	1110	101	1111	101	011011	01	11011	NA	000100001	0101	10	1111111	0001	110	011	0100	110000	110101	001	1011	10101	011100	101	11011	11010010	011	1101	011	1001	1001	1010110101	001
F156	011010100	11	010	0101	00111	110	1001011	110	1110010	1011	1111	1010	011	100101	1100	10100	0110	1100	101	1111	101	111111	11	01011	01001010	001100011	0101	10	1010011	1000	100	111	0010	100110	110101	001	1010	10101	011100	101	11011	11010010	011	0100	011	1001	1001	1010110101	011
F157	011010100	01	010	0101	00111	110	1001011	110	1110010	1011	0101	1001	110	101010	1100	10100	0110	1100	101	1110	111	011011	11	01011	00110101	010100110	0101	10	1010011	1100	010	011	0010	100010	110101	001	1010	10101	011010	101	11011	11010010	111	1101	111	1001	1001	1010110101	011
F159	111101011	01	010	0101	00111	111	1001011	110	1110010	1011	0101	1001	111	101010	1100	10001	0110	1100	011	1101	101	011011	11	10110	01001010	010100110	0101	10	1101100	1000	110	011	0100	100110	110101	001	1001	10101	011100	111	11011	11010010	111	1101	011	1001	1001	1010110101	011
F160	011010100	01	110	0101	00111	101	1101010	110	1110010	1011	0101	1001	110	101010	0101	10001	0110	1100	011	1110	110	011011	11	01011	00110101	010100110	0101	10	1010011	1110	100	101	0110	110010	110101	001	1010	10101	011100	101	11011	11010010	111	1101	110	1001	1001	1010110101	011
F161	011010100	01	011	0101	11000	101	1101010	110	1110010	1011	0101	1001	011	100101	0101	10001	0110	1100	011	1101	101	011011	11	01011	01001010	000100001	0101	10	1010011	1010	010	011	0110	100010	110101	001	1010	10101	011010	101	11011	11010010	110	1101	011	1001	1001	1010110101	011
F162	011010100	01	110	0101	11000	110	1001011	110	1110010	1011	1101	1011	011	100101	0110	10101	0110	1100	101	1110	110	011011	11	11011	01001010	011100011	0101	10	1101100	0011	010	101	0110	100010	110101	001	1010	10101	011010	101	11011	10101100	111	1101	010	1001	1001	1010110101	011
F163	011010100	01	110	1010	11000	110	1001011	101	1110010	1011	0101	1011	011	100101	0110	10100	0110	1100	101	1110	110	011011	11	10110	01001010	001000010	0101	10	1101100	1010	010	101	0010	110010	110101	001	1010	10101	011010	101	11011	10101100	111	0100	010	1001	1001	1010110101	001
F164	011010100	11	110	0101	10111	101	1001011	101	1110010	1011	0101	1001	110	110101	0101	10001	0110	1100	101	1110	110	011011	11	10011	NA	010100110	0101	10	1010011	0001	110	011	0010	100010	NA	001	1001	10101	011100	101	11011	10101100	111	0100	111	1001	1011	1010110101	011
F165	011010100	01	110	0101	10111	110	1101010	110	1110010	1011	1101	1001	110	100101	1101	10001	0110	1100	101	1111	101	111111	11	11011	01010101	000100001	0101	10	1010011	1010	110	011	0001	110000	110111	001	1011	10101	011100	101	11011	11010010	111	1101	010	1001	1001	1110111111	011
F166	011010100	01	011	1010	10111	110	1101010	110	1110010	1011	0101	1101	111	100101	1100	10001	0110	1100	101	1110	101	011011	11	11011	01001010	001100011	0101	10	1010011	1010	110	011	0010	100010	101011	001	1001	10101	011110	101	11111	11010010	110	1101	010	1001	1001	1010110101	011
F167	011010100	01	110	0110	11000	110	1001011	101	1110010	1011	0101	1001	110	100101	0101	10001	0110	1100	101	1110	101	011011	10	01011	01001010	000100001	0101	10	1101100	1000	010	011	0010	110010	110101	001	1010	10101	011010	101	11011	10101100	111	1101	010	1001	1001	1010110101	001
F168	011010100	10	110	0101	11111	101	1101010	110	1110010	1011	1010	1001	111	110101	1101	10001	0110	1100	101	1101	101	011011	10	11011	00110101	000100001	0101	10	1010011	1010	110	011	0010	100010	101000	001	1011	10101	011110	101	11011	11010010	111	1101	101	1001	1001	1010110101	011
F169	011010100	01	110	0111	11111	110	1101011	110	1110010	1110	0101	1001	011	100101	1101	10001	0110	1100	101	1101	101	101100	01	11011	00110101	NA	1001	11	1010011	1000	110	011	0010	100010	101000	001	1011	10101	011110	101	11011	11011111	111	1101	111	1001	1001	1010110101	011
F170	011010100	01	110	0111	11000	101	1101011	111	1110010	1110	0101	1001	110	100101	0101	10001	0110	1100	101	1111	101	011011	01	11011	01010101	000100001	0101	11	1010011	1000	010	011	0010	100010	101000	001	1011	10101	011010	101	11011	11010010	011	0100	111	1001	1001	1010110101	011
F171	111101011	11	011	0101	11000	110	1101011	110	1110010	1011	1010	1101	111	100101	0101	10101	0110	1100	011	1110	101	011011	01	11011	01010101	010000100	0101	11	1010011	1000	110	011	0100	100010	110111	001	1011	10101	011110	101	11111	11010010	110	1101	111	1001	1011	1010110101	011
F172	011010100	10	011	0101	11000	101	1001011	110	1110010	1011	0101	1011	011	100101	1100	10100	0110	1100	011	1110	101	011011	01	10110	01001010	001100011	0101	10	1010011	0001	100	111	0010	100010	110101	001	1010	10101	011100	101	11011	11010010	111	1101	011	1001	1001	1010110101	011
F173	011010100	01	011	0101	11000	110	1101010	110	1110010	1011	1010	1001	110	100101	0101	10001	0110	1100	101	1110	110	011011	10	01011	01001010	010000110	0101	10	1010011	1010	100	101	0010	110010	110101	001	1010	10101	011100	101	11011	11010010	011	0100	010	1001	1001	1010110101	011
F174	011010100	10	011	0101	11000	101	1001011	110	1110010	1011	0101	1001	110	110101	1100	10001	0110	1100	011	1110	101	011011	NA	10110	01010101	001000010	0101	10	1010011	1000	010	011	0100	100010	110101	001	1010	10101	011010	101	11011	11010010	011	0100	110	1001	1001	1010110101	001
F175	011010100	11	110	0101	10111	111	1001011	110	1110010	1011	0101	1001	011	NA	1100	10001	0110	1100	101	1111	101	111111	11	01011	01001010	001000010	0101	10	1010011	1000	100	011	0100	100010	101000	001	1001	10101	011100	101	11011	11010010	011	0100	011	1001	1001	1010110101	011
F176	011010100	01	110	0101	00111	101	1001011	110	1101101	1110	0101	1001	011	100101	1100	10001	0110	1100	101	1101	101	011011	01	01011	01001010	010100110	0101	01	1010011	1010	110	011	1010	100010	101011	001	1001	10101	011010	101	11011	11010010	110	1101	011	1001	1001	1010110101	011
F177	011010100	10	011	0101	00111	110	1101010	110	1110010	1011	1010	1001	110	101010	1100	10001	0110	1100	011	1110	101	011011	10	11011	NA	000100001	0101	01	1010011	0001	010	101	0110	100010	110101	001	1010	10101	011010	101	11110	11010010	011	0100	010	1001	1001	1010110101	011
F178	111101011	01	011	0101	00111	110	1101010	101	1110010	1011	0101	1001	110	100101	0101	10100	0110	1100	101	1110	101	011011	01	01011	NA	001100011	0101	10	1010011	0001	110	101	0100	110000	110101	001	1010	10101	011010	101	11011	11010010	110	1101	010	1001	1001	1010110101	011
F179	011010100	10	011	0101	10111	110	1101011	110	1101101	1011	1010	1001	011	100101	0101	10001	0110	1100	101	1111	101	011011	11	11011	01001010	000100001	0101	10	1010011	1000	110	101	0100	110000	110101	001	1010	10101	011010	101	11011	11010010	011	0100	110	1001	1001	1010110101	001
F180	011010100	01	011	0101	11000	101	1101010	110	1101101	1011	1010	1001	111	110101	1100	10001	0110	1100	101	1110	101	011011	01	10110	00110101	000100001	0101	11	1010011	1000	100	011	0100	100010	101011	001	1001	10101	011100	101	11011	10111111	110	1101	010	1001	1001	1010110101	011
F181	011010100	10	110	0101	10111	110	1101010	110	1110010	1011	1010	1001	111	100101	1101	10001	0110	1100	011	1110	110	011011	01	10110	00110101	001100011	0101	11	1010011	1000	110	101	0110	100010	101011	001	1001	10101	011110	101	11011	11010010	011	0100	011	1001	1001	1010110101	011
F182	011010100	10	011	0101	10111	101	1001011	110	1110010	1011	0101	1001	110	101010	1101	10001	0110	1110	101	1110	111	011011	01	01011	01010101	010000100	0101	10	1010011	1000	110	011	0010	100100	101011	001	1001	10101	011110	101	11011	11010010	110	1101	111	1001	1001	1010110101	011
F183	011010100	10	011	0101	11000	111	1001011	110	1101101	1011	0101	1001	011	100101	1100	10001	0110	1010	011	1110	101	011011	01	11011	00110101	010100110	0101	11	1010011	1010	100	101	0100	110010	110101	001	1010	10101	011100	111	11011	11010010	110	1101	010	1001	1001	1010110101	011
F184	011010100	11	100	0101	11000	110	1001011	110	1101101	1011	0101	1001	110	110101	1100	10001	0110	1100	101	1110	110	011011	01	01011	00110101	000100001	0101	10	1101100	0001	010	011	0100	100010	101011	001	1010	10101	011010	101	11011	11010010	110	1101	110	1001	1001	1010110101	001
F185	011010100	01	100	1010	11000	110	1001011	110	1110010	1011	0101	1010	011	101010	0110	10100	0110	1100	101	1110	110	011011	01	10110	NA	010000100	0101	10	1101100	0001	010	011	0100	100010	110101	001	1010	10101	011010	101	11011	10101100	110	1101	010	1001	1001	1010110101	001
F186	011010100	10	110	0101	11000	111	1101011	110	1101101	1011	0101	1011	111	100101	1101	10101	0110	1100	101	1111	111	011011	01	01011	NA	010000100	0101	11	1010011	1010	110	011	1001	100010	110101	001	1010	10101	011110	101	11011	11010010	011	1101	101	1001	1001	1110111111	001
F187	011010100	01	010	0101	10111	110	1101010	110	1110010	1011	0101	1011	111	101010	1100	10101	0110	1100	101	1111	111	011011	01	01011	01001010	000100001	0101	01	1101100	1000	110	101	1000	100100	101011	001	1001	10101	011110	101	11011	11111111	011	0100	010	1001	1001	1010110101	001
F188	011010100	10	110	0111	11000	101	1101010	110	1101001	1011	0101	1001	011	110101	1100	10001	0110	1100	101	1101	110	011011	11	10110	00110101	010100110	0101	01	1101100	1010	010	011	1001	100010	101011	001	1001	10101	011010	101	11011	11010010	111	1101	101	1001	1001	1110111111	001
F189	011010100	11	110	0101	10111	111	1101010	101	1110010	1011	0101	1101	110	110101	1101	10101	0110	1100	101	1111	110	011011	10	01011	00110101	001100011	0101	10	1010011	1010	110	111	0110	100010	101000	001	1011	10101	011110	101	11011	11010010	110	1101	011	1001	1001	1010110101	001
F190	011010100	11	110	0111	11000	110	1101011	110	1110010	1011	0101	1001	110	100101	1101	10110	0110	1100	101	1111	101	011011	01	10110	01010101	NA	0101	10	1010011	1010	110	101	0010	100010	101011	001	1001	10101	011010	101	11011	11010010	011	0100	011	1001	1001	1010110101	001
F191	011010100	11	110	0110	11000	111	1101010	101	1110010	1011	0101	1011	111	110101	0101	10100	0110	1100	101	1101	NA	011011	01	01011	01001010	010000100	0101	10	1111111	1010	110	101	0010	100010	110101	001	1010	10101	011110	101	11011	11111111	011	0100	010	1001	1001	1010110101	001
F192	011010100	11	110	1111	11000	110	1001011	110	1110010	1011	0101	1001	011	100101	1101	10001	0110	1100	101	1110	NA	011011	11	01011	01010101	000100001	0101	11	1010011	0001	110	011	0010	100010	101000	001	1011	10101	011110	101	11011	11111111	110	1101	010	1001	1101	1110111111	011
F193	111101011	01	010	0111	10111	101	1101011	110	1110010	1110	1010	1001	111	100101	1101	10001	0110	1110	101	1111	111	011011	11	10011	01010101	010100110	0101	01	1010011	0001	110	101	0110	100010	101000	001	1001	10101	011110	111	11011	11010010	111	0100	011	1001	1001	1010110101	111
F194	011010100	10	110	0111	00111	110	1001011	101	1110010	1011	0101	1011	110	100101	1101	10101	0110	1100	111	1110	110	101100	NA	01011	01010101	000100001	0101	01	1010011	0001	100	101	0010	110010	110111	001	1010	10101	011100	101	11011	10101100	011	0100	010	1001	1001	1010110101	001
F195	011010100	01	010	0111	00111	110	1101011	110	1110010	1011	1010	1011	110	110101	0101	10101	0110	1100	101	1110	110	011011	01	01011	00110101	001100011	0101	10	1010011	1000	100	011	0010	100010	101011	001	1001	10101	011100	101	11011	10101100	011	0100	010	1001	1001	1010110101	111
F196	111101011	01	100	0111	10111	110	1001011	101	1110010	1110	0101	1001	011	101010	1100	10001	0110	1010	101	1111	111	011011	11	11011	00110101	000100001	0101	11	1010011	1100	110	101	0010	100010	101000	001	1001	10101	011110	111	11011	11010010	111	1101	011	1001	1011	1010110101	011
F197	111101011	01	100	0111	10111	111	1101010	101	1110010	1011	1101	1011	110	110101	1100	10101	0110	1100	101	1111	101	011011	01	01011	01010101	000100001	0101	10	1010011	1000	010	111	0010	100010	101000	001	1001	10101	011010	110	11011	11011111	111	1101	110	1001	1001	1010110101	011
F198	011010100	10	010	0111	10111	110	1001011	110	1110010	1011	0101	1011	110	110101	1100	10101	0110	1100	101	1110	110	011011	11	01011	00110101	001100011	0101	10	1010011	1100	100	011	1010	100110	101011	001	1001	10101	011100	101	11011	10111111	111	1101	011	1001	1011	1010110101	111
F199	011010100	11	010	0111	00111	110	1101010	110	1110010	1011	0101	1001	111	100101	0101	10001	0110	1100	101	1110	110	011011	01	01011	00110101	000100001	0101	11	1010011	1100	110	011	0010	100010	110101	001	1010	10101	011110	101	11111	11010010	111	0100	010	1001	1001	1010110101	001
F200	011010100	01	011	0111	00111	110	1001011	110	1110010	1011	0101	1001	110	100101	0101	10101	0110	1100	101	1110	110	011011	01	01011	NA	000100001	0101	11	1111111	0001	100	011	0100	100010	101011	001	1001	10101	011100	101	11011	11011111	110	1101	111	1001	1001	1010110101	011
F201	011010100	01	100	0111	11000	101	1001011	110	1110010	1110	1111	1001	011	100101	0101	10001	0110	1100	011	1110	101	011011	01	01011	01001010	001100011	0101	11	1010011	1000	100	011	0010	100010	110101	001	1010	10101	011100	101	11111	11010010	111	0100	011	1001	1001	1010110101	011
F202	011010100	01	110	0111	11000	101	1001011	110	1110010	1011	1111	1001	110	100101	1100	10001	0110	1100	101	1110	110	011011	01	01011	00110101	000100001	0101	10	1010011	1000	010	011	0110	110010	110101	001	1010	10101	011010	101	11011	11010010	111	1101	011	1001	1001	1010110101	011
F203	011010100	01	010	0111	11000	101	1101010	101	1110010	1011	1111	1001	011	101010	0101	10001	0110	1100	011	1110	110	011011	01	01011	01001010	010000100	0101	10	1010011	0001	100	011	0010	100010	110101	001	1010	10101	011100	101	11011	11010010	011	0100	010	1001	1001	1010110101	001
F204	011010100	01	100	0101	00111	110	1001011	110	1110010	1011	0101	1001	110	110101	0101	10001	0110	1100	101	1110	110	011011	11	01011	01001010	010100110	0101	10	1010011	1010	100	011	0010	100100	110101	001	1010	10101	011100	101	11110	11010010	111	1101	110	1001	1001	1010110101	001
F205	011010100	01	100	1111	00111	110	1001011	111	1101001	1011	0101	1001	011	100101	1100	10001	0110	1100	101	1110	110	011011	01	01011	01001010	001100011	1001	10	1010011	1000	010	111	1010	100010	110101	001	1010	10101	011010	101	11011	11010010	110	1101	011	1010	1001	1010110101	001
F206	011010100	01	010	0110	00111	110	1101010	110	1110010	1011	0101	1001	110	100101	0101	10001	0110	1100	101	1101	101	101100	01	01011	01001010	001100011	0101	10	1010011	1000	110	011	1000	100010	110101	001	1010	10101	011010	101	11011	10101100	110	1101	010	1001	1001	1010110101	111
F207	011010100	11	010	0101	00111	110	1101010	101	1110010	1011	0101	1001	110	100101	0101	10001	0110	1100	101	1110	110	111111	11	01011	00110101	010000110	0101	10	1010011	1000	100	011	0010	110010	101011	001	1001	10101	011100	101	11011	11010010	111	1101	101	1001	1001	1010110101	011
F208	011010100	01	010	0111	00111	110	1101010	110	1110010	1011	0101	1001	110	100101	1100	10001	0110	1100	101	1110	110	011011	01	10110	00110101	000100001	0101	10	1010011	1000	010	011	0010	100010	110101	001	1010	11010	011010	101	11110	11010010	110	1101	010	0101	1001	1010110101	011
F209	011010100	01	011	0111	10111	110	1101010	110	1110010	1011	1110	1001	110	100101	1100	10001	0110	1100	101	1110	110	011011	11	11011	00110101	001100011	0101	11	1010011	1010	010	101	1010	100010	110101	001	1010	11101	011010	101	11111	11010010	111	1101	010	1001	1001	1010110101	001
F210	011010100	01	100	0111	00111	110	1101010	110	1110010	1011	1010	1001	110	100101	0101	10001	0110	1100	101	1110	110	011011	01	10110	01010101	010000100	0101	10	1010011	1000	110	011	0010	100010	101000	001	1010	11010	011110	101	11011	10101100	110	1101	110	1001	1001	1010110101	001
F211	011010100	01	011	0111	00111	101	1101011	111	1110010	1111	0101	1001	011	100101	0101	10001	0110	1100	011	1110	111	011011	01	01011	01010101	010000100	0101	10	1010011	1010	100	101	0010	100010	110101	001	1010	10101	011100	111	11011	11010010	011	0100	010	1001	1001	1110111111	001
F212	011010100	10	011	0111	00111	110	1101011	110	1101101	1011	0101	1001	110	100101	0101	10001	0110	1110	101	1111	111	011011	01	11011	01001010	000100001	0101	10	1010011	1010	010	011	0100	100010	101000	001	1001	11101	011010	101	11011	11010010	011	0100	010	1001	1001	1110111111	001
F213	011010100	01	100	0101	11000	110	1001011	110	1110010	1011	1110	1001	011	100101	0101	10001	0110	1100	011	1110	110	011011	01	01011	00110101	010100110	0101	10	1010011	0001	100	111	0010	100001	101011	001	1010	10101	011100	111	11011	11010010	110	1101	010	0101	1001	1110111111	001
F214	011010100	01	100	0111	11000	110	1001011	110	1110010	1110	1111	1001	011	100101	1100	10001	0101	1100	101	1110	101	011011	11	01011	00110101	011100011	0101	10	1010011	1010	100	011	0010	100101	110101	001	1010	10101	011100	101	11011	11010010	111	1101	101	1001	1001	1110111111	011
F215	011010100	01	110	0101	00111	110	1101010	101	1110010	1011	0101	1011	011	101010	1101	10100	0110	1100	011	1101	110	101100	10	01011	00110101	000100001	0101	10	1101100	0001	100	011	0010	100010	110101	001	1010	10101	011100	101	11111	11010010	110	1101	111	1001	1001	1010110101	011
F216	011010100	10	011	0101	11000	110	1001011	111	1110010	1011	1111	1001	110	101010	0110	10001	0110	1100	011	1101	101	111111	11	01011	01001010	000100001	0101	10	1010011	1010	100	011	1010	100110	101011	001	1001	10101	011100	101	11011	11010010	011	0100	101	1001	1001	1010110101	011
F217	011010100	01	011	0111	11000	101	1101011	101	1110010	1011	1010	1011	110	100101	0101	10101	0110	1010	101	1111	110	011011	01	10110	01001010	001000010	1101	11	1010011	1000	110	101	0010	100010	110101	001	1010	10101	011110	101	11011	11010010	011	0100	011	1001	1001	1010110101	111
F218	011010100	01	010	0111	11000	101	1001011	110	1110010	1011	1010	1001	110	101010	0101	10001	0110	1100	101	1110	101	111111	01	01011	00110101	010000100	0101	10	1010011	1100	100	101	1010	110110	110101	001	1010	10101	011100	101	11011	11010010	110	1101	011	1010	1001	1011110101	001
F219	011010100	01	010	0111	11000	110	1001011	110	1110010	1011	0101	1001	110	100101	0101	10001	0110	1100	101	1110	101	101100	01	01011	01001010	010000100	0101	01	1010011	1000	010	011	1000	110000	110101	001	1010	10101	011010	101	11011	11010010	110	1101	011	1001	1001	1010000000	011
F220	011010100	10	010	0111	11111	110	1001011	101	1110010	1111	1111	1001	111	100101	0101	10001	0110	1100	101	1111	NA	111111	01	11011	NA	010100110	0101	11	1010011	1010	110	011	1110	110010	110101	001	1010	10101	011110	101	11011	11010010	111	0100	111	1001	1001	1010000000	001
F221	011010100	11	011	0111	11000	111	1101010	101	1110010	1011	0101	1011	110	100101	0101	10100	0110	1100	011	1110	101	101100	11	01011	01010101	010100110	0101	01	1010011	1000	010	011	0100	100010	110101	001	1010	11011	011010	101	11011	11010010	110	1101	011	1001	1001	1010110101	011
F222	011010100	11	011	0111	10111	111	1101011	111	1101101	1110	0101	1001	011	100101	1101	10001	0110	1100	101	1010	111	101100	01	11011	00110101	001000010	0101	11	1010011	1010	110	011	0011	100010	110101	001	1010	11011	011110	111	11011	11010010	110	0100	110	1001	1001	1010110101	011
F223	011010100	NA	100	0111	00111	110	1101010	110	1110010	1011	0101	1001	110	100101	1101	10001	0110	1100	011	1010	110	011011	01	01011	NA	010000100	0101	10	1010011	1010	110	101	0010	100010	110101	001	1010	10101	011110	101	11011	11010010	110	1101	110	0101	1001	1010110101	011
F224	011010100	10	010	0101	11000	111	1101011	110	1110010	1011	1111	1001	110	101010	0101	10001	0110	1100	011	1110	101	011011	11	01011	01010101	000110001	0101	10	1010011	1010	100	011	0110	100010	101011	001	1010	10101	011100	101	11011	11010010	111	1101	011	1001	1001	1010110101	011
F225	011010100	11	010	0111	10111	111	1101010	101	1110010	1011	0101	1001	110	100101	0101	10001	0110	1100	111	1110	110	111111	11	01011	01001010	000100001	0101	10	1010011	1000	100	011	0110	100110	101011	001	1010	10101	011100	101	11011	11010010	110	1101	011	1001	1001	1010110101	011
F226	011010100	11	010	0101	11111	111	1101011	111	1110010	1011	1010	1001	110	100101	1100	10001	0110	1100	011	1110	111	101100	01	11011	01001010	001000010	0101	11	1010011	0001	110	101	0010	100010	110101	001	1010	10101	011110	101	11110	11010010	011	0100	110	1001	1001	1010110101	001
F227	011010100	01	010	0101	00111	111	1101010	101	1110010	1100	1111	1001	011	110101	0101	10001	0110	1100	101	1110	101	011011	01	10110	01001010	000100001	0101	10	1101100	1000	100	011	0001	100100	101000	001	1010	10101	011100	101	11011	11010010	011	0100	011	1001	1001	1010110101	001
F228	011010100	01	100	0111	10111	111	1001011	101	1110010	1110	1010	1001	011	101010	0101	10001	0110	1100	101	1010	101	011011	10	01011	00110101	000110001	0101	10	1010011	1010	100	101	1000	100010	110101	001	1010	10101	011100	101	11011	11010010	011	0100	110	1001	1001	1010110101	001
F229	011010100	01	110	0111	11111	110	1101011	111	1110010	1110	1010	1001	111	100101	0101	10001	0110	1100	011	1110	110	011011	11	01011	01001010	001000010	0101	10	1010011	1000	100	011	0010	100110	110101	001	1010	10101	011100	101	11011	11010010	011	NA	111	1001	1001	1010110101	001
F230	011010100	11	010	0110	11000	101	1001011	110	1110010	1011	0101	1001	011	101010	0101	10001	0110	1100	101	1010	101	101100	10	01011	01010101	010000100	0101	10	1101100	1000	100	011	0001	100010	110101	001	1010	10101	011100	101	11011	11010010	110	1011	010	1010	1011	1010110101	001
F231	011010100	01	010	0101	10111	111	1001011	101	1110010	1011	0101	1011	111	100101	0101	10101	0110	1100	111	1110	101	111111	11	11011	01001010	010100110	0101	10	1010011	1000	110	011	0110	100010	NA	001	1010	10101	011100	101	11011	11010010	111	1101	011	1010	1001	1010110101	001
F232	011010100	10	011	0111	11000	101	1001011	101	1110010	1011	0101	1001	011	101010	0101	10001	0110	1100	101	1110	101	111111	01	01011	01001010	001000010	0101	10	1010011	1000	110	101	0110	100010	110111	001	1010	11101	011110	101	11011	11010010	111	1101	010	1001	1001	1010110101	001
F233	011010100	11	011	0110	00111	110	1001011	101	1110010	1011	0101	1011	110	100101	1101	10101	0110	1100	101	1111	NA	011011	11	01011	01010101	000100001	0101	10	1010011	1100	100	011	0010	100010	101011	001	1010	10101	011100	101	11011	11010010	011	0100	010	1010	1001	1010000000	001
F234	011010100	11	010	0101	00111	110	1001011	110	1110010	1011	1101	1011	111	100101	1101	10101	0110	1100	101	1110	111	101100	11	10110	00110101	000100001	0101	10	1111111	1100	100	011	0110	100010	110101	001	1010	10101	011100	101	11011	11010010	011	0100	011	1001	1001	1010000000	001
F235	011010100	11	110	0101	11000	110	1001011	110	1110010	1110	0101	1011	111	100101	0101	10101	0110	1100	101	1111	101	011011	11	10110	01001010	010000110	0101	10	1101100	1010	110	101	0010	100010	101000	001	1001	10101	011110	101	11011	11010010	110	1101	101	1001	1001	1010110101	001
F236	011010100	01	100	0101	11000	111	1001011	101	1110010	1011	0101	1010	011	101010	0101	10100	0110	1100	101	1010	110	011011	11	01011	01010101	010000100	0101	10	1010011	1010	010	101	0101	100010	110101	001	1001	10101	011010	111	11011	11010010	110	0100	010	1001	1001	1110111111	011
F237	011010100	11	100	0101	00111	111	1001011	101	1110010	1110	0101	1001	111	100101	1100	10001	0110	1100	101	1101	110	011011	01	01011	00110101	001000010	1101	11	1111111	1000	110	011	1010	100110	110101	001	1001	10101	011110	101	11011	11010010	011	0100	010	1001	1001	1010110101	001
F238	011010100	10	100	0111	00111	110	1101011	110	1110010	1011	0101	1001	110	100101	0101	10001	0110	1110	101	1101	101	101100	10	11011	00110101	011000100	0101	10	1010011	1010	100	111	0110	110010	101000	001	1001	10101	011100	101	11011	11011111	111	0100	010	1001	1001	1010110101	001
F239	011010100	01	110	0111	00111	110	1101010	101	1110010	1011	0101	1001	110	100101	0101	10001	0110	1100	101	1110	101	011011	10	01011	01010101	000100001	0101	10	1010011	1000	100	101	0010	100010	110111	001	1010	10101	011100	101	11011	11010010	011	0100	110	1001	1001	1010110101	001
F240	011010100	01	110	0111	11000	110	1001011	110	1110010	1011	0101	1001	011	100101	0101	10001	0110	1100	111	1110	101	011011	01	11011	NA	000100001	0101	10	1010011	1000	010	NA	0010	100100	101000	001	1001	10101	011010	101	11011	11010010	011	0100	011	1001	1001	1010110101	011
F241	011010100	01	011	0111	00111	110	1001011	110	1110010	1110	0101	1001	011	101010	1100	10001	0110	1100	101	1110	110	101100	10	01011	01001010	001000010	0101	10	1101100	1010	100	101	0010	100010	101011	001	1001	10101	011100	101	11011	11010010	011	0100	011	1001	1001	1010110101	011
F242	011010100	01	011	0111	11111	101	1001011	110	1110010	1110	0101	1001	011	100101	1100	10001	0110	1100	101	1111	101	111111	01	10110	01001010	010000100	0101	10	1010011	1000	100	011	0010	100010	101011	001	1001	11010	011100	110	11011	11010010	011	0100	010	1001	1001	1010110101	011
F243	011010100	01	011	0111	11111	101	1001011	110	1110010	1110	0101	1001	111	101010	1100	10101	0110	1100	011	1110	110	011011	11	01011	01001010	000100001	0101	10	1101100	1010	100	011	0100	100010	101011	001	1001	10101	011100	101	11011	11010010	110	0100	011	1001	1001	1010000000	001
F245	111101011	01	011	NA	11111	110	1101010	101	1110010	1011	1111	1011	111	101010	0101	10101	0110	1110	101	1101	111	011011	11	11011	01001010	011100011	0101	11	1111111	1010	100	011	1110	110110	110111	001	1010	11101	011100	101	11011	10101100	111	1101	011	1001	1101	1010110101	011
F246	011010100	10	011	0111	11111	101	1101010	110	1110010	1011	0101	1011	011	100101	1100	10101	0110	1100	011	1110	110	011011	01	10110	00110101	011100011	0101	11	1010011	1100	110	011	0110	100010	110101	001	1001	10100	011110	101	11011	11010010	110	1101	011	1001	1001	1010110101	001
F247	011010100	11	110	0111	11111	111	1101010	110	1110010	1110	1111	1011	111	100101	0101	10101	0110	1100	011	1110	101	011011	01	11011	00110101	011000100	0101	10	1010011	1010	110	011	0110	110010	101000	001	1001	11101	011110	101	11011	11010010	111	1101	111	1001	1001	1010110101	011
F248	011010100	01	110	1010	11000	110	1001011	101	1110010	1111	0101	1011	110	110101	1101	10101	0110	1100	011	1101	101	011011	01	10110	01001010	000100001	0101	11	1111111	1000	010	011	0100	100010	101011	001	1001	10101	011010	101	11011	11010010	011	0100	011	0101	1001	1010110101	111
F249	011010100	01	110	0111	00111	101	1101010	110	1110010	1011	0101	1011	110	101010	0101	10101	0110	1100	101	1110	101	011011	01	11011	01001010	000100001	0101	11	1101100	0001	110	011	0010	100010	101011	001	1001	10101	011110	101	11011	11111111	011	0100	011	0101	1101	1010110101	001
F250	011010100	11	010	0111	11000	101	1101011	101	1110010	1011	0101	1001	111	101010	1101	10001	0110	1100	101	1110	101	011011	01	11011	01001010	000100001	0101	10	1010011	0001	110	011	0100	100010	101011	001	1001	10101	011110	101	11011	11111111	011	0100	110	0101	1001	1010110101	001
F251	011010100	01	100	0101	11000	110	1001011	110	1101001	1011	0101	1011	011	100101	1100	10100	0110	1100	011	1101	101	111111	01	01011	NA	001100011	0101	10	1010011	1010	100	011	1010	110010	110101	001	1001	10101	011100	101	11011	11010010	011	0100	011	1010	1001	1010000000	011
F252	011010100	11	010	0101	00111	110	1101010	110	1110010	1111	1111	1001	111	101010	1100	10001	0110	1100	101	1110	101	111111	01	11011	01001010	010000100	0101	01	1010011	1010	100	011	1000	110010	110101	001	1001	10101	011100	101	11011	11010010	111	0100	110	1001	1001	1110111111	011
F253	011010100	NA	010	0111	11000	101	1101010	101	1110010	1011	1101	1011	011	100101	NA	10101	0110	1100	101	1111	101	011011	10	11011	01001010	010100110	0101	10	1010011	1100	110	011	1000	100010	110101	001	1001	10101	011110	101	11011	11010010	110	1101	011	1010	1001	1011110101	001
F254	011010100	NA	010	1010	00111	110	1101010	101	1110010	1011	0101	1101	110	110101	0101	10001	0110	1100	101	1101	101	011011	01	01011	01010101	000100001	0101	01	1010011	1000	110	011	0010	100010	110101	001	1001	11010	011110	101	11111	10111111	011	0100	101	1001	1001	1010110101	001
F255	011010100	01	110	0101	11000	111	1001011	110	1101101	1011	1010	1011	011	100101	1100	10101	0110	1100	101	1110	101	011011	01	10110	01001010	010100110	1001	10	1101100	NA	100	011	0100	100010	110101	001	1010	10101	011100	101	11011	11010010	011	0100	011	1010	1001	1010110101	011
F256	011010100	11	010	0101	11000	101	1001011	110	1110010	1110	0101	1011	011	100101	0101	10100	0110	1100	101	1110	111	011011	11	01011	01010101	000100001	0101	11	1010011	1000	100	011	0100	110000	101000	001	1010	10101	011100	101	11011	11010010	110	1000	010	1001	1001	1010000000	001
F257	011010100	NA	011	0111	11000	111	1101011	110	1110010	1011	1010	1011	011	110101	1101	10101	0110	1100	101	1101	101	011011	11	01011	00110101	010100110	0101	11	1010011	1000	011	011	1010	100010	101011	001	1001	10101	011011	101	11011	11011111	110	1101	111	1001	1001	1010110101	011
F258	011010100	NA	100	0101	00111	110	1101011	101	1110010	1011	0101	1001	110	100101	0110	10001	0110	1100	101	1110	101	101100	01	01011	00110101	000100001	0101	10	1010011	0001	100	101	1000	110000	101011	001	1001	10101	011100	101	11011	11010010	011	0100	010	1001	1001	1010110101	011
F259	011010100	NA	110	0111	00111	110	1101011	101	1110010	1011	1010	1011	110	100101	0111	10101	0110	1100	101	1111	101	011011	01	01011	00110101	000100001	0101	11	1010011	1000	110	011	1000	100010	101000	001	1001	10101	011110	101	11011	11011111	110	1101	010	1001	1101	1011110101	111
F260	011010100	NA	010	0110	11000	110	1001011	110	1110010	1011	0101	1001	110	110101	1100	10001	0110	1100	011	1111	101	011011	01	10110	01001010	001100011	0101	10	1010011	1000	100	011	0100	100010	NA	001	1001	10101	011100	101	11011	11010010	110	1101	010	1001	1001	1010110101	011
F261	011010100	01	110	0101	11000	101	1101011	111	1110010	1011	1010	1001	111	110101	1100	10001	0110	1100	011	1110	111	011011	01	11011	01010101	000100001	1101	10	1010011	1000	110	011	0100	100010	110111	001	1010	11010	011110	101	11011	11010010	111	1101	111	1001	1001	1010110101	011
F262	011010100	01	011	0111	00111	101	1001011	101	1101001	1011	1111	1011	011	101010	0101	10100	0110	1100	011	1110	110	011011	11	01011	00110101	001100011	0101	10	1010011	1010	100	111	1110	110110	110101	001	1010	11101	011100	101	11011	10101100	111	0100	010	1010	1001	1010110101	111
F263	011010100	10	110	0111	11000	101	1101011	101	1110010	1011	0101	1001	110	110101	0111	10001	0110	1100	101	1101	101	101100	10	11011	01001010	001000010	0101	11	1010011	0001	100	011	0010	100010	101000	001	1001	11010	011100	101	11011	11010010	011	0100	101	0101	1001	1010000000	101
F264	011010100	01	011	0111	10111	110	1101010	110	1110010	1011	0101	1011	110	100101	1101	10101	0110	1110	101	1101	111	101100	01	11011	01010101	010000100	0101	11	1010011	0001	010	011	0100	100010	110101	001	1010	10101	011010	101	11011	11010010	110	1101	110	1001	1001	1010110101	001
F265	011010100	11	111	0111	11000	110	1101010	NA	1110010	1011	1010	1001	110	100101	0101	11001	0110	1100	101	1111	101	011011	01	11011	01010101	010000100	0101	10	1111111	1000	010	011	0010	100010	NA	001	1100	10101	111010	101	11011	11010010	110	0100	011	0101	1001	1010110101	001
F266	011010100	10	110	0111	11000	101	1101010	110	1110010	1011	0101	1001	110	100101	0101	10001	0110	1100	101	1101	101	011011	10	10110	01010101	001000010	0101	10	1010011	1000	010	011	1000	110000	101011	001	1010	10101	011010	101	11011	11010010	011	0100	011	1001	1001	1010110101	001
F267	011010100	11	110	0111	10111	101	1101010	101	1110010	1011	0101	1001	110	110101	1101	10001	0110	1100	101	1110	110	011011	10	01011	00110101	001000010	0111	11	1010011	1000	010	011	0100	110000	101011	001	1001	10101	011010	101	11011	11010010	011	0100	111	0101	1001	1010110101	001
F268	011010100	10	110	0101	11000	110	1101010	110	1110010	1011	0101	1011	110	110101	0101	10100	0110	1100	101	1101	110	011011	11	01011	00110101	000100001	0101	11	1010011	1100	010	111	1010	100010	101011	001	1001	10101	011010	101	11011	11010010	111	0100	111	1001	1001	1010110101	011
F269	011010100	11	011	0111	11000	101	1101010	110	1110010	1011	0101	1001	110	110101	0101	11001	0110	1110	101	1111	NA	111111	01	11011	01010101	011100011	0101	11	1010011	1110	110	111	0110	110010	101011	001	1100	10101	111010	101	11011	11010010	111	0100	011	0101	1101	1010110101	011
F270	011010100	11	110	0111	11000	110	1001011	110	1101101	1011	1101	1001	011	100101	1100	10001	0110	1100	101	1101	110	101100	11	01011	01010101	000100001	1010	10	1010011	1010	110	011	1100	100010	110101	001	1010	10101	011110	101	11011	10111111	110	1101	110	1010	1001	1010110101	011
F271	011010100	01	111	0111	00111	110	1101010	101	1110010	1011	0101	1001	110	100101	0101	10001	0110	1100	101	1110	110	101100	10	10111	01001010	010000110	0101	10	1010011	1100	100	011	1000	100001	110101	001	1010	10101	011100	101	11011	11010010	111	0100	110	1001	1001	1011110101	001
F272	011010100	11	011	0111	10111	110	1101011	111	1110010	1110	0101	1001	110	110101	0101	10001	0110	1110	101	1110	101	111111	01	11011	01110101	000100001	1101	11	1010011	1010	100	NA	0010	100010	110101	001	1010	10101	011100	101	11011	11010010	110	NA	011	1001	1001	1011110101	001
F273	111101011	01	011	0111	10111	111	1101011	111	1110010	1011	1101	1011	110	110101	0101	10100	0110	1100	101	1111	111	011011	01	01011	01001010	011100011	0101	11	1010011	1000	110	011	0110	100010	101011	001	1101	10101	011110	101	11011	11111111	111	0100	011	1001	1011	1010110101	001
F274	011010100	01	011	0101	10111	110	1101010	110	1110010	1011	0101	1001	011	101010	0101	10001	0110	1100	101	1110	110	011011	01	01011	01001010	010100110	0101	01	1010011	1100	100	111	1000	110010	101011	001	1001	10101	011100	101	11011	11010010	110	1101	010	0101	1001	1010110101	011
F275	111101011	01	110	0111	00111	111	1101011	101	1110010	1011	0101	1001	011	110101	0101	10001	0110	1100	101	1101	110	101100	01	11011	00110101	000110001	0101	10	1111111	0001	100	011	0110	100010	101011	001	1001	10101	011110	101	11111	10101100	111	1101	011	1001	1101	1010110101	011
F276	011010100	01	110	0111	11000	110	1001011	110	1101101	1110	0101	1001	011	100101	1100	10001	0101	1100	101	1110	111	011011	01	01011	00110101	010000110	0101	10	1010011	1110	110	011	1000	100010	110111	001	1010	10101	011110	101	11011	10101100	011	1000	111	1001	1001	1010110101	101
F277	011010100	01	110	0101	11000	110	1101010	110	1110010	1110	1101	1001	011	110101	0101	10001	0110	1100	101	1111	111	011011	11	01011	01001010	000100001	0101	10	1010011	1010	110	011	0010	100010	110101	001	1010	11101	011100	111	11011	11111111	111	0100	011	1001	1011	1010110101	011
F278	011010100	01	100	0101	10111	110	1101011	101	1110010	1011	0101	1001	011	100101	0101	10001	0110	1100	101	1110	101	011011	10	11011	00110101	000100001	0101	10	1010011	1000	100	101	0100	100010	110101	001	1010	10101	011100	101	11011	11010010	110	1101	011	1001	1001	1010110101	011
F279	011010100	10	011	0101	11000	111	NA	101	1110010	1011	0101	1001	011	100101	1100	10001	0110	1100	011	1101	110	011011	11	01011	NA	010100110	0101	10	1010011	1010	010	011	0100	100010	101011	001	1001	10101	011010	101	11011	10101100	111	0100	010	1001	1001	1010110101	011
F280	111101011	11	011	0111	11000	110	NA	110	1110010	1110	0101	1001	011	110101	0101	10001	0110	1100	101	1101	101	101100	01	01011	01001010	001000010	0101	01	1101100	0001	100	011	0001	100010	101011	001	1001	10101	011100	101	11011	11010010	011	0100	110	1010	1001	1010110101	001
F281	111101011	11	110	0111	10111	101	1101011	111	1110010	1111	0101	1001	110	110101	0101	10001	0110	1100	101	1101	111	011011	11	01011	NA	000100001	0101	11	1111111	1010	110	101	0100	100110	101000	001	1001	10101	011110	101	11011	10111111	011	1101	111	1001	1001	1010110101	111
F282	011010100	11	110	0111	10111	101	1101010	101	1110010	1011	0101	1001	110	100101	0101	10001	0110	1100	101	1110	111	101100	10	11011	NA	000100001	0101	11	1010011	1000	010	011	0010	100010	101011	001	1001	10101	011010	110	11011	11111111	011	NA	110	0101	1101	1010110101	001
F283	011010100	11	110	0111	10111	110	1101011	111	1101101	1011	0101	1011	110	101010	1100	10001	0110	1100	011	1111	111	011011	10	10110	01001010	000100001	0111	11	1101100	1000	010	011	0010	100010	101000	001	1001	10101	011010	110	11011	11111111	110	1101	111	1001	1101	1010110101	001
F284	011010100	11	100	0111	11000	110	1101011	111	1110010	1011	0101	1001	110	110101	1101	10001	0110	1100	101	1111	111	011011	11	11011	01001010	011000100	0111	10	1010011	1010	100	011	0100	100110	110101	001	1010	10101	011100	101	11011	11111111	011	0100	010	1001	1001	1010110101	001
F286	011010100	11	100	0101	10111	111	1101010	111	1110010	1100	0101	1001	011	100101	1100	10001	0110	1100	101	1101	110	011011	NA	01011	00110101	011100011	0101	10	1010011	1010	110	011	0100	110010	101011	001	1001	11101	011010	101	11011	11010010	110	1101	010	0101	1001	1010110101	001
F287	011010100	01	110	0111	10111	110	1101010	110	1110010	1011	0101	1101	011	100101	1100	10001	0110	1100	101	1101	110	011011	01	01011	00110101	000100001	0101	11	1010011	1000	010	011	0100	100010	101011	001	1001	11101	011010	101	11111	11010010	111	1101	011	1001	1001	1010110101	111
F288	011010100	01	110	0110	11000	110	1101010	101	1110010	1011	1101	1011	110	100101	0101	10100	0110	1100	101	1101	101	111111	10	10110	00110101	000100001	0101	01	1010011	1010	010	011	1010	100010	110101	001	1010	10101	011010	101	11011	10101100	110	1101	101	0101	1001	1011110101	011
F289	111101011	10	011	0111	11000	110	1001011	110	1101101	1011	1111	1001	111	100101	0101	10001	0110	1100	101	1110	110	111111	11	10011	01010101	001100011	0101	01	1010011	1010	010	111	1010	100110	110111	001	1011	10101	011010	101	11111	11010010	111	1101	110	1001	1001	1011110101	011
F290	011010100	01	110	0111	11111	110	1101011	110	1101101	1110	1101	1001	110	100101	1100	10101	0110	1100	101	1110	111	111111	11	10011	01001010	011000100	0101	10	1010011	1000	110	111	1010	110110	110111	001	1011	10101	011110	101	11111	11010010	111	1101	011	1001	1001	1011110101	111
F291	011010100	11	011	0111	00111	101	1110101	101	1110010	1011	1110	1001	011	101010	1100	10010	0110	1100	011	1111	101	011011	01	01011	01001010	001000010	0101	01	1010011	1000	010	011	0100	100010	110101	001	1010	10101	011010	101	11110	11010010	011	0100	010	1001	1001	1010110101	011
F292	111101011	01	011	0111	11000	101	1110101	101	1101101	1110	0101	1001	111	100101	0101	10001	0110	1100	111	1101	111	011011	01	11011	01010101	001100011	0101	01	1010011	1010	100	011	0110	100010	101000	001	1011	10101	011100	101	11011	11111111	110	1101	011	1001	1001	1010110101	001
F293	011010100	11	010	1010	11000	110	1001011	110	1110010	1011	1010	1001	011	100101	1100	10001	0110	1100	101	1110	101	011011	10	10110	00110101	011100011	0101	10	1010011	0001	100	011	0100	110010	101011	001	1001	10101	011100	101	11011	10101100	111	0100	010	1001	1001	1110111111	011
F294	011010100	01	100	0101	11000	101	1001011	110	1101001	1110	1101	1010	011	101010	1100	10100	0110	1100	011	1110	110	011011	01	10110	01001010	000100001	0101	01	1010011	1000	010	101	0010	100010	110101	001	1010	10101	011010	101	11011	11010010	111	1101	011	1001	1001	1010110101	001
F295	011010100	01	010	0101	00111	110	1001011	101	1101001	1011	0101	1001	110	100101	1100	10001	0110	1100	101	1110	110	011011	01	01011	01001010	010000100	0101	10	1010011	1010	100	011	0100	100110	110101	001	1010	10101	011100	101	11011	11010010	011	0100	010	1001	1001	1010110101	001
F296	011010100	01	010	0111	11000	110	1001011	101	1110010	1011	0101	1001	110	100101	0101	10001	0110	1100	101	1110	101	011011	01	01011	00110101	000100001	0101	01	1010011	1000	010	011	0010	100010	110101	001	1010	10101	011010	101	11011	10101100	011	0100	011	1001	1001	1010110101	011
F297	011010100	01	010	0111	11000	101	1110101	101	1101001	1110	1010	1001	011	100101	0101	10001	0110	1100	101	1101	110	011011	11	01011	01010101	000100001	0101	01	1010011	1000	010	NA	0010	100010	110101	001	1010	11010	011010	101	11011	11010010	110	1101	011	1001	1001	1010000000	001
F298	011010100	01	010	0101	11000	101	1110101	110	1110010	1011	1101	1001	110	100101	1100	10001	0110	1100	101	1110	110	101100	11	11011	01010101	011100011	0101	11	1010011	1010	010	011	0010	100010	110101	001	1010	10101	011010	101	11011	11010010	111	0100	011	1001	1001	1010110101	001
F299	011010100	10	110	0111	10111	110	1110101	110	1110010	1011	1101	1001	011	110101	1100	10101	0110	1100	101	1110	111	011011	11	10110	00110101	010100110	0101	01	1010011	1000	100	011	0110	100110	101011	001	1001	10101	011100	101	11011	11010010	011	0100	011	1001	1001	1010110101	011
F300	011010100	10	010	0111	10111	111	1110101	110	1110010	1011	0101	1001	011	110101	1100	10001	0110	1100	101	1010	110	101100	11	10110	01001010	000100001	0101	01	1101100	1010	010	011	0111	100100	NA	001	1001	10101	011010	101	11011	11010010	111	1101	010	1001	1001	1010110101	011
NA: Missing
[truncated: 149 more columns]
